# Supplementary material for: 4-(But-3-enylamino)-3-nitro­benzoic acid
Source: Acta Crystallogr Sect E Struct Rep Online. 2009 Jun 13;65(Pt 7):o1560–1. doi: 10.1107/S1600536809021692 (PMC2969436; doi:10.1107/S1600536809021692)
Supplement: Supplementary file 2 [file e-65-o1560-Isup2.hkl]

# 
# h,k,l, Fc-squared, Fo-squared, sigma(Fo-squared) and status flag 
# 
data_I
_shelx_title ' nb12am in Cc (100K)' 
_shelx_refln_list_code          4 
_shelx_F_calc_maximum     2827.42 
_exptl_crystal_F_000      5952.00 
_reflns_d_resolution_high  0.6873 
 
loop_ 
 _symmetry_equiv_pos_as_xyz 
 'x, y, z' 
 'x, -y, z+1/2' 
 'x+1/2, y+1/2, z' 
 'x+1/2, -y+1/2, z+1/2' 
 
_cell_length_a    13.3461 
_cell_length_b    66.7772 
_cell_length_c    15.0195 
_cell_angle_alpha  90.000 
_cell_angle_beta   99.632 
_cell_angle_gamma  90.000 
 
_shelx_F_squared_multiplier     1.000 
 
loop_ 
 _refln_index_h 
 _refln_index_k 
 _refln_index_l 
 _refln_F_squared_calc 
 _refln_F_squared_meas 
 _refln_F_squared_sigma 
 _refln_observed_status 
   2   0   0     4958.28     -317.11    317.11 o 
   4   0   0  7994292.50  7492179.00 303255.44 o 
   6   0   0     2113.05     1875.21    132.76 o 
   8   0   0   234640.09   221961.48   9059.10 o 
  10   0   0      454.90      620.59    144.58 o 
  12   0   0     9218.99    17668.05   1347.22 o 
  14   0   0     1183.57     1277.73    243.18 o 
  16   0   0    18112.74    18863.19   1211.51 o 
  18   0   0      903.20      871.89    328.10 o 
   1   1   0      181.98       19.00      8.04 o 
   3   1   0      169.94       18.42     24.42 o 
   5   1   0      754.37      586.78     44.33 o 
   7   1   0      480.47      414.05     45.87 o 
   9   1   0     3830.40     3474.11    205.01 o 
  11   1   0     1202.85      934.01    114.73 o 
  13   1   0     4098.11     4128.27    231.85 o 
  15   1   0     1445.82     1427.16    181.97 o 
  17   1   0     1845.59     1907.95    291.22 o 
  19   1   0      759.87      306.53    209.74 o 
   0   2   0        0.12        0.00     80.70 o 
   2   2   0      738.89      194.06     25.34 o 
   4   2   0  1914100.75  1502169.00  46262.96 o 
   6   2   0      599.62      313.61     49.47 o 
   8   2   0   663601.50   647565.81  18161.90 o 
  10   2   0      630.17      451.01     71.65 o 
  12   2   0    85522.08    86774.95   3001.52 o 
  14   2   0      179.79      296.38     86.35 o 
  16   2   0     2820.16     5091.73    583.42 o 
  18   2   0       37.38       17.37    173.70 o 
   1   3   0     2570.09     2456.54    244.49 o 
   3   3   0    10715.19    11239.55    337.19 o 
   5   3   0     2780.07     2880.79     97.90 o 
   7   3   0     1317.06     1167.83     66.49 o 
   9   3   0     2491.50     3821.54    141.32 o 
  11   3   0     1889.15     1918.78    188.18 o 
  13   3   0      369.14     1218.95    229.45 o 
  15   3   0     1965.81     1981.98    201.14 o 
  17   3   0     1791.86     1643.51    270.25 o 
  19   3   0     1891.17     2518.07    329.40 o 
   0   4   0       11.72        8.74      3.44 o 
   2   4   0      158.95      -17.71     17.71 o 
   4   4   0   134565.05    94337.47   2693.15 o 
   6   4   0      516.15      648.10     58.36 o 
   8   4   0   204402.08   162752.98   5357.52 o 
  10   4   0      440.71      761.40     76.47 o 
  12   4   0    87886.74    89970.97   3210.70 o 
  14   4   0      697.77      888.17    133.87 o 
  16   4   0    15394.62    17852.57    837.13 o 
  18   4   0      111.95      206.43    185.44 o 
   1   5   0      461.20      163.10     29.48 o 
   3   5   0     9298.34     6331.98    244.04 o 
   5   5   0     8253.59     6841.16    215.42 o 
   7   5   0     7918.45     6657.88    215.95 o 
   9   5   0    15229.59    14361.54    409.60 o 
  11   5   0     6932.70     7808.62    403.28 o 
  13   5   0     4887.44     5872.98    269.68 o 
  15   5   0     1336.39     1393.09    160.95 o 
  17   5   0      525.29     1034.06    295.88 o 
  19   5   0      154.77      744.40    238.60 o 
   0   6   0   479356.66   235365.94  24614.80 o 
   2   6   0     6748.88     7761.20    221.82 o 
   4   6   0   424035.94   428938.75  11148.37 o 
   6   6   0     2428.37     2356.95     85.70 o 
   8   6   0    61191.58    51698.01   1369.32 o 
  10   6   0      263.67      357.17     70.16 o 
  12   6   0    30408.62    24833.09    853.13 o 
  14   6   0     1002.73     1375.85    241.10 o 
  16   6   0    19437.21    20021.58    926.02 o 
  18   6   0      487.02      157.02    196.14 o 
   1   7   0     1402.88      946.69     69.62 o 
   3   7   0     1731.77     1302.34     76.34 o 
   5   7   0    10454.91     8258.86    254.52 o 
   7   7   0    11464.46    10117.78    286.91 o 
   9   7   0     6840.85     7538.50    367.23 o 
  11   7   0     5942.89     6066.52    281.23 o 
  13   7   0     5492.28     6788.25    332.23 o 
  15   7   0     1397.76     1303.99    238.59 o 
  17   7   0     2615.88     2722.39    313.71 o 
  19   7   0      155.59      233.71    202.54 o 
   0   8   0        1.90       13.10     13.67 o 
   2   8   0      118.26       63.20     17.36 o 
   4   8   0    85219.97    77944.37   2377.03 o 
   6   8   0     2841.14     3070.54    104.18 o 
   8   8   0    63493.52    63347.12   1660.93 o 
  10   8   0     2641.04     2900.91    139.12 o 
  12   8   0    10705.58    11598.38    471.31 o 
  14   8   0      733.69     1092.69    144.69 o 
  16   8   0      784.26     1212.85    174.55 o 
  18   8   0       32.59      364.22    201.21 o 
   1   9   0    11334.68    12284.59    487.43 o 
   3   9   0    13604.12    14082.04    390.57 o 
   5   9   0      499.43      472.39     36.54 o 
   7   9   0      967.19      769.95     52.07 o 
   9   9   0     3425.08     2889.07    118.67 o 
  11   9   0      581.93     1221.43    113.24 o 
  13   9   0     3401.04     4097.34    332.60 o 
  15   9   0     3128.07     3768.41    285.92 o 
  17   9   0     3528.61     3360.95    349.76 o 
  19   9   0     2833.32     2611.97    429.23 o 
   0  10   0        0.13      -15.57     15.57 o 
   2  10   0      493.47      466.45     28.81 o 
   4  10   0     7576.47     6764.93    238.10 o 
   6  10   0     1056.50      884.57     49.99 o 
   8  10   0    28521.21    25169.45    748.51 o 
  10  10   0     2888.32     2991.09    148.92 o 
  12  10   0    17963.34    16744.92    633.38 o 
  14  10   0     2167.23     2106.53    174.97 o 
  16  10   0     6395.51     6143.68    421.38 o 
  18  10   0       77.43      146.29    197.70 o 
   1  11   0      273.30      171.47     18.77 o 
   3  11   0     6272.44     4011.51    191.51 o 
   5  11   0      231.06       94.08     28.30 o 
   7  11   0     1039.69      730.24     50.30 o 
   9  11   0     1650.80     2041.68     94.80 o 
  11  11   0     2074.29     2569.45    152.87 o 
  13  11   0      125.08      -16.73     90.74 o 
  15  11   0       56.54      193.98    118.10 o 
  17  11   0      717.82      710.79    203.68 o 
  19  11   0      368.38      584.40    264.12 o 
   0  12   0     3621.22     4813.90    189.25 o 
   2  12   0      737.70      810.81     40.13 o 
   4  12   0    28612.15    28560.94    785.98 o 
   6  12   0      249.26      296.20     35.98 o 
   8  12   0     7532.58     7116.69    290.72 o 
  10  12   0      351.54      352.65     71.77 o 
  12  12   0       15.37     1486.47    295.85 o 
  14  12   0      219.63      187.49    103.89 o 
  16  12   0     1048.46     1206.32    181.17 o 
  18  12   0       15.87      -61.51    171.76 o 
   1  13   0     1352.11     2016.96    278.40 o 
   3  13   0     7185.87     4134.45    270.60 o 
   5  13   0     9408.95     9492.47    395.09 o 
   7  13   0     4140.30     4518.19    201.03 o 
   9  13   0     4021.79     3633.36    135.16 o 
  11  13   0     4710.41     4881.44    242.69 o 
  13  13   0      329.02      320.49    105.49 o 
  15  13   0     2794.07     3096.99    225.74 o 
  17  13   0      127.49      135.52    172.89 o 
   0  14   0        3.85       -9.53     27.83 o 
   2  14   0     1034.96      711.12     42.29 o 
   4  14   0     3750.44     2747.22    162.74 o 
   6  14   0      730.04      615.94     51.70 o 
   8  14   0    13861.33    14963.74    487.54 o 
  10  14   0      455.26      577.58     84.15 o 
  12  14   0     5317.01     5389.41    265.35 o 
  14  14   0      896.90     1036.51    137.80 o 
  16  14   0      750.37      713.64    160.14 o 
  18  14   0       73.10      402.02    219.21 o 
   1  15   0    83507.10    85715.53   2463.45 o 
   3  15   0   130922.65   131837.88   3458.09 o 
   5  15   0    21123.51    18763.01    501.63 o 
   7  15   0     7587.88     6362.29    246.06 o 
   9  15   0     1637.50     1458.44     91.20 o 
  11  15   0      264.55      487.81    105.40 o 
  13  15   0      471.52      480.35    113.36 o 
  15  15   0      106.96      124.34    108.40 o 
  17  15   0      359.36      289.78    156.29 o 
   0  16   0        8.01        3.61     31.65 o 
   2  16   0     7151.61     6832.65    232.98 o 
   4  16   0     9391.92     8708.55    398.25 o 
   6  16   0      890.58      634.57     45.47 o 
   8  16   0     9626.85     9620.34    274.20 o 
  10  16   0      309.59      213.51     60.79 o 
  12  16   0     1300.71     1375.00    136.53 o 
  14  16   0       45.00      259.50    109.97 o 
  16  16   0      534.47      595.70    152.86 o 
  18  16   0       32.20       87.40    212.54 o 
   1  17   0       54.76      137.32     24.74 o 
   3  17   0     2802.67     2362.57    194.00 o 
   5  17   0     6623.11     5354.52    322.19 o 
   7  17   0     2869.08     2378.65    166.68 o 
   9  17   0     4777.54     4894.03    192.76 o 
  11  17   0     2853.72     3153.36    171.20 o 
  13  17   0      572.10      462.43    113.88 o 
  15  17   0      742.40      808.62    143.57 o 
  17  17   0      110.57       18.13    162.45 o 
   0  18   0     1331.05     1428.14     72.62 o 
   2  18   0       15.05       -8.74     19.32 o 
   4  18   0    31152.54    31183.40    771.35 o 
   6  18   0      843.07      880.65     55.73 o 
   8  18   0     3450.11     3295.99    127.21 o 
  10  18   0      226.40      304.14     73.17 o 
  12  18   0      387.58      287.60    104.38 o 
  14  18   0      199.74      356.93    130.06 o 
  16  18   0      259.65      487.27    149.34 o 
  18  18   0       59.73      172.49    175.33 o 
   1  19   0     2490.19     2994.71    124.89 o 
   3  19   0    11067.41    12368.93    583.76 o 
   5  19   0    21424.76    20012.21    523.00 o 
   7  19   0     9848.49     8269.79    274.68 o 
   9  19   0     3743.12     3463.09    171.03 o 
  11  19   0     4969.85     6052.91    336.27 o 
  13  19   0      323.95      252.32     97.73 o 
  15  19   0     1093.61      790.41    147.69 o 
  17  19   0      290.09       -7.85    157.38 o 
   0  20   0        7.67       24.66     31.65 o 
   2  20   0     1623.58     1705.15     78.44 o 
   4  20   0     1245.65      989.19     69.50 o 
   6  20   0     1029.53      897.03     52.44 o 
   8  20   0     2516.74     2903.42    134.55 o 
  10  20   0      318.52      268.99     71.29 o 
  12  20   0        9.16      -10.95     90.06 o 
  14  20   0      300.04      109.45    101.05 o 
  16  20   0      143.61      206.08    130.53 o 
  18  20   0       78.78      118.29    180.28 o 
   1  21   0    38174.41    38658.77    969.34 o 
   3  21   0    23136.00    21690.96    585.65 o 
   5  21   0    13375.72    10579.79    320.22 o 
   7  21   0      203.69      292.07     42.85 o 
   9  21   0      144.74      327.79     79.83 o 
  11  21   0      528.87      818.48     99.80 o 
  13  21   0      212.94      149.32     94.82 o 
  15  21   0        4.06       70.04    131.17 o 
  17  21   0      189.01      210.89    168.94 o 
   0  22   0      242.18      169.51     33.22 o 
   2  22   0    13178.66    13457.71    385.87 o 
   4  22   0      287.43      377.46     35.36 o 
   6  22   0      558.31      831.08     89.04 o 
   8  22   0      485.48      652.71     56.63 o 
  10  22   0     3064.42     2655.85    151.81 o 
  12  22   0     1173.88      989.11    131.37 o 
  14  22   0      190.97      466.95    114.39 o 
  16  22   0      602.64      651.03    167.13 o 
  18  22   0      157.12       79.96    174.73 o 
   1  23   0      537.67      775.16     44.16 o 
   3  23   0      358.55      343.91     37.91 o 
   5  23   0     3136.12     3464.35    139.37 o 
   7  23   0     7591.32     7174.54    244.56 o 
   9  23   0     1396.12     1562.33    109.02 o 
  11  23   0    11238.12    11283.80    415.91 o 
  13  23   0      147.04       44.11     93.47 o 
  15  23   0     2237.65     2890.65    236.44 o 
  17  23   0       51.44     -147.34    147.34 o 
   0  24   0    99402.46   107928.48   3556.76 o 
   2  24   0     1912.23     1967.71     69.17 o 
   4  24   0     3416.65     2538.93     87.23 o 
   6  24   0    16323.55    14534.29    413.00 o 
   8  24   0      239.20      292.14     56.85 o 
  10  24   0     3651.67     3774.46    188.43 o 
  12  24   0      221.63      265.71     90.49 o 
  14  24   0     1720.86     1711.36    193.70 o 
  16  24   0      210.90      467.86    176.58 o 
  18  24   0      231.31       20.79    171.88 o 
   1  25   0      234.32      256.29     26.30 o 
   3  25   0    14260.71    17153.80    496.53 o 
   5  25   0     5445.36     5775.63    169.61 o 
   7  25   0    23966.74    24189.38    683.20 o 
   9  25   0      260.85      255.99     68.33 o 
  11  25   0     8294.17     8816.18    359.13 o 
  13  25   0        3.83        0.78    101.00 o 
  15  25   0      288.66      213.42    142.44 o 
  17  25   0        0.22     -120.50    161.13 o 
   0  26   0      194.11      841.98     70.98 o 
   2  26   0     1413.75     1075.69     47.87 o 
   4  26   0     9654.09     9492.47    273.30 o 
   6  26   0     8690.95     7908.84    232.09 o 
   8  26   0     7611.04     7247.38    249.87 o 
  10  26   0     4834.59     4718.41    234.85 o 
  12  26   0     1732.56     1979.00    202.63 o 
  14  26   0      510.70      872.76    146.99 o 
  16  26   0      725.90      260.89    174.86 o 
  18  26   0      107.87        5.03    187.47 o 
   1  27   0    44611.18    45358.35   1095.82 o 
   3  27   0    32247.59    29293.16    797.89 o 
   5  27   0     5813.29     5350.48    157.54 o 
   7  27   0     9024.82     7433.75    292.90 o 
   9  27   0      464.41      501.17    109.70 o 
  11  27   0      125.65     1359.82    217.01 o 
  13  27   0      684.20      818.57    159.83 o 
  15  27   0      314.17      536.47    167.81 o 
  17  27   0      484.56      264.11    188.82 o 
   0  28   0      167.86      198.79     38.83 o 
   2  28   0    27558.20    29390.99    740.15 o 
   4  28   0     5410.47     5095.57    151.84 o 
   6  28   0    22180.28    22710.11    627.87 o 
   8  28   0     6131.77     5820.98    227.54 o 
  10  28   0     3417.54     3747.16    205.65 o 
  12  28   0     2085.56     2108.01    164.20 o 
  14  28   0      811.31     1102.98    178.80 o 
  16  28   0      121.63      197.62    166.50 o 
  18  28   0       68.64      265.27    190.09 o 
   1  29   0      812.12      895.25     72.86 o 
   3  29   0     1999.46     2390.29     83.08 o 
   5  29   0     6792.14     7568.32    209.20 o 
   7  29   0    10710.66    11537.68    374.83 o 
   9  29   0     3104.48     2791.22    166.56 o 
  11  29   0     4316.61     4300.52    229.74 o 
  13  29   0     1624.00     1449.26    168.75 o 
  15  29   0      149.90      109.87    133.70 o 
  17  29   0      223.42      265.43    187.83 o 
   0  30   0     6503.15     7869.85    302.90 o 
   2  30   0    10969.99    10732.11    272.89 o 
   4  30   0     1138.30     1182.20     59.84 o 
   6  30   0     2712.23     2527.30    101.62 o 
   8  30   0     2070.43     1994.44    107.96 o 
  10  30   0      492.09     1247.89    159.75 o 
  12  30   0     2279.61     2493.10    294.29 o 
  14  30   0     1133.61     1149.45    187.77 o 
  16  30   0      717.04      946.78    210.23 o 
  18  30   0      259.42      165.53    190.86 o 
   1  31   0      204.84      193.51     28.40 o 
   3  31   0     1291.12     2133.42    139.93 o 
   5  31   0     4197.48     4109.46    133.26 o 
   7  31   0     8193.27     8127.85    286.27 o 
   9  31   0     1502.76     1545.27    119.28 o 
  11  31   0     4169.22     4600.12    232.70 o 
  13  31   0      539.98      271.04    131.28 o 
  15  31   0      275.39      387.54    154.92 o 
  17  31   0       53.67      123.43    173.02 o 
   0  32   0       31.06       28.29     36.22 o 
   2  32   0      491.13      692.80     44.77 o 
   4  32   0      651.25      761.41     48.88 o 
   6  32   0     4162.44     4627.43    148.74 o 
   8  32   0       61.13      382.45     68.58 o 
  10  32   0     2812.28     2492.42    158.57 o 
  12  32   0      190.31      359.46     99.90 o 
  14  32   0     1620.09     1615.83    262.01 o 
  16  32   0      224.96      267.97    167.41 o 
  18  32   0      268.43      221.47    228.31 o 
   1  33   0     8775.88     9448.44    245.00 o 
   3  33   0    70408.05    74649.35   1800.12 o 
   5  33   0      206.64      203.41     41.53 o 
   7  33   0     9104.56     8421.88    257.80 o 
   9  33   0       88.88      153.32     91.62 o 
  11  33   0      684.29      736.72    107.31 o 
  13  33   0        4.39      245.09    122.39 o 
  15  33   0      245.56      515.44    163.55 o 
  17  33   0      268.09      189.07    181.75 o 
   0  34   0        4.98        3.27     35.84 o 
   2  34   0      946.61     1451.08     68.62 o 
   4  34   0      338.59     1106.90    103.21 o 
   6  34   0     2435.00     2206.75     96.58 o 
   8  34   0     2326.59     2769.77    127.37 o 
  10  34   0     4599.44     4444.80    363.88 o 
  12  34   0      946.46      795.95    141.64 o 
  14  34   0     2629.21     2772.86    251.21 o 
  16  34   0      627.63      610.06    195.36 o 
   1  35   0      376.62      416.17     37.38 o 
   3  35   0    16033.48    21226.40    599.27 o 
   5  35   0     1008.48     1268.31     68.68 o 
   7  35   0    10774.38    11969.84    366.75 o 
   9  35   0      478.10      478.74     84.55 o 
  11  35   0     3559.33     3590.01    230.75 o 
  13  35   0      300.95      326.14    136.49 o 
  15  35   0      744.27      705.77    168.10 o 
  17  35   0        3.26      137.70    186.23 o 
   0  36   0     3645.02     3977.92    174.78 o 
   2  36   0      251.13      285.24     32.24 o 
   4  36   0    11149.04    11256.25    302.57 o 
   6  36   0      204.93      126.60     42.45 o 
   8  36   0     3421.96     3098.77    161.24 o 
  10  36   0        4.54      201.98     84.66 o 
  12  36   0      487.63      349.56    164.59 o 
  14  36   0      575.13      396.99    145.14 o 
  16  36   0      100.69      151.84    171.29 o 
   1  37   0     1814.49     2130.08     98.18 o 
   3  37   0     1193.28     1371.49     61.41 o 
   5  37   0      735.35      918.30     58.78 o 
   7  37   0     3752.46     5271.51    218.85 o 
   9  37   0     1798.06     1535.47    135.29 o 
  11  37   0     2050.47     2278.29    175.05 o 
  13  37   0      294.55      272.63    132.65 o 
  15  37   0     1611.04     1780.49    256.40 o 
  17  37   0      238.42      461.32    198.94 o 
   0  38   0        0.16       91.84     41.48 o 
   2  38   0      271.24      263.04     32.80 o 
   4  38   0       55.37      113.44     32.10 o 
   6  38   0     1665.15     1718.58     86.44 o 
   8  38   0      955.66     1121.36    119.98 o 
  10  38   0     1943.17     1883.36    156.10 o 
  12  38   0       87.02       99.21    142.95 o 
  14  38   0      752.99      977.29    174.63 o 
  16  38   0      347.38      359.78    188.81 o 
   1  39   0      129.04      129.38     28.33 o 
   3  39   0     7114.54     7866.23    207.91 o 
   5  39   0     1014.17      919.85     66.82 o 
   7  39   0     3520.19     3305.91    152.54 o 
   9  39   0      622.32      589.24    127.76 o 
  11  39   0      521.85      657.46    122.78 o 
  13  39   0      554.30      552.80    147.12 o 
  15  39   0     1086.29     1104.21    209.83 o 
  17  39   0      839.38      602.02    204.42 o 
   0  40   0       24.95       83.97     41.92 o 
   2  40   0     1944.81     1937.72     74.26 o 
   4  40   0      133.12      134.12     35.25 o 
   6  40   0     4001.24     3460.05    138.41 o 
   8  40   0      828.04     1010.51     97.92 o 
  10  40   0      501.90      492.53    104.70 o 
  12  40   0      115.01      253.26    114.20 o 
  14  40   0      464.13      453.33    182.66 o 
  16  40   0      263.89      298.31    183.20 o 
   1  41   0     1356.33     1508.94     69.53 o 
   3  41   0     1065.16     1241.03     58.44 o 
   5  41   0     1261.54     1347.70     72.27 o 
   7  41   0      311.17      362.54     61.15 o 
   9  41   0     2840.33     3114.13    189.54 o 
  11  41   0       83.25      190.13    109.02 o 
  13  41   0      817.13      658.83    151.26 o 
  15  41   0       24.71      254.54    168.57 o 
  17  41   0      321.57      580.24    234.19 o 
   0  42   0    10265.44    11657.94    445.13 o 
   2  42   0      609.29      562.70     44.08 o 
   4  42   0      271.52      357.89     42.75 o 
   6  42   0      298.87      433.81     59.17 o 
   8  42   0      177.18      301.26     76.62 o 
  10  42   0      322.73      315.10     96.95 o 
  12  42   0      230.33      257.74    115.49 o 
  14  42   0     1792.98     1962.38    234.99 o 
  16  42   0       70.45      -20.61    172.60 o 
   1  43   0      926.30      946.21     56.91 o 
   3  43   0      456.71      347.38     39.16 o 
   5  43   0     1416.16     1726.81     88.81 o 
   7  43   0       51.73       -6.85     52.13 o 
   9  43   0     1039.84     1064.57    135.21 o 
  11  43   0      535.20      573.42    123.02 o 
  13  43   0      589.97      541.74    261.07 o 
  15  43   0       93.61      115.52    167.81 o 
  17  43   0      330.69      257.33    205.60 o 
   0  44   0       23.76      183.17     52.01 o 
   2  44   0      832.07      920.32     54.49 o 
   4  44   0       29.83      103.64     41.38 o 
   6  44   0      460.90      496.85     60.63 o 
   8  44   0      233.28      256.02     73.53 o 
  10  44   0      709.14      575.01    132.71 o 
  12  44   0        9.14      -60.31    100.85 o 
  14  44   0       15.05     -124.89    124.89 o 
  16  44   0        8.80      -38.90    296.40 o 
   1  45   0      133.55      139.46     39.44 o 
   3  45   0      236.87      208.77     38.53 o 
   5  45   0     1370.46     1173.81     99.86 o 
   7  45   0      438.56      414.02     75.40 o 
   9  45   0     2467.43     2561.64    197.65 o 
  11  45   0      108.64      257.41    122.16 o 
  13  45   0     3583.61     4017.53    550.40 o 
  15  45   0      401.57      423.50    185.51 o 
   0  46   0      217.91      277.95     60.00 o 
   2  46   0     1301.51     1379.26     66.61 o 
   4  46   0      996.28     1128.24     65.53 o 
   6  46   0      479.48      412.56     62.10 o 
   8  46   0       90.95      118.81     78.54 o 
  10  46   0       89.38      411.05    126.48 o 
  12  46   0      162.17      190.58    130.36 o 
  14  46   0      142.42      247.08    217.15 o 
  16  46   0       46.56     -176.44    176.44 o 
   1  47   0      128.01       81.81     33.34 o 
   3  47   0      982.96      932.65     59.04 o 
   5  47   0      973.97     1072.11     75.65 o 
   7  47   0      384.32      590.35     95.31 o 
   9  47   0     1385.61     1561.37    205.72 o 
  11  47   0      698.09      640.37    140.74 o 
  13  47   0      891.28     1195.48    349.34 o 
  15  47   0      683.70      525.48    208.63 o 
   0  48   0    24688.44    22950.12    836.08 o 
   2  48   0      470.46      508.30     49.72 o 
   4  48   0     7741.03     6700.24    207.12 o 
   6  48   0      646.32      596.05     70.29 o 
   8  48   0      215.42      184.22     80.43 o 
  10  48   0     1811.86     1828.35    208.79 o 
  12  48   0       37.57      267.31    132.37 o 
  14  48   0      945.01      826.04    243.98 o 
  16  48   0       15.09     -110.66    184.79 o 
   1  49   0     1977.91     2064.32     89.76 o 
   3  49   0     8543.64     8362.42    248.81 o 
   5  49   0     1800.12     1509.83     93.14 o 
   7  49   0       58.41       93.99     85.39 o 
   9  49   0      819.61      845.71    221.71 o 
  11  49   0      742.97      720.02    158.81 o 
  13  49   0      398.49      472.80    172.85 o 
  15  49   0      134.32      -29.55    173.31 o 
   0  50   0      320.55      296.53     59.76 o 
   2  50   0      440.20      524.81     53.42 o 
   4  50   0       84.07      138.80     47.53 o 
   6  50   0      540.12      695.31     78.35 o 
   8  50   0      114.58      160.92     99.74 o 
  10  50   0     2467.76     2303.05    268.44 o 
  12  50   0      207.96      402.81    142.24 o 
  14  50   0     1103.98      881.49    324.85 o 
  16  50   0      221.57      373.77    296.15 o 
   1  51   0     5425.67     5745.23    175.62 o 
   3  51   0     1731.29     2017.35    102.26 o 
   5  51   0     1559.05     1736.76    127.11 o 
   7  51   0     3501.26     3117.90    183.88 o 
   9  51   0       43.79       88.40    109.50 o 
  11  51   0     1170.66      860.07    165.35 o 
  13  51   0      429.15      382.35    193.99 o 
  15  51   0     1387.50     1473.37    592.42 o 
   0  52   0        2.07       40.83     53.69 o 
   2  52   0      325.21      392.74     53.10 o 
   4  52   0     1191.89     1305.91    100.03 o 
   6  52   0      533.75      383.62     77.37 o 
   8  52   0     3016.92     2683.18    206.35 o 
  10  52   0     2384.02     2425.60    227.38 o 
  12  52   0     2016.55     2257.59    233.60 o 
  14  52   0      636.01      635.74    223.95 o 
  16  52   0      677.13      660.76    251.47 o 
   1  53   0       46.19       69.25     44.35 o 
   3  53   0      500.25      684.49     66.35 o 
   5  53   0      157.13       36.79     55.83 o 
   7  53   0     1536.31     1858.06    222.80 o 
   9  53   0     2846.40     3370.52    428.89 o 
  11  53   0     1023.80     1198.01    206.33 o 
  13  53   0     2068.67     2402.36    353.75 o 
  15  53   0      233.58      803.95    290.31 o 
   0  54   0     1282.22      803.83    161.09 o 
   2  54   0        8.88      -19.74     45.43 o 
   4  54   0     2411.34     2331.68    122.77 o 
   6  54   0      286.04      254.10     69.69 o 
   8  54   0     2466.44     2506.91    195.39 o 
  10  54   0      190.39       54.23    132.00 o 
  12  54   0     1744.96     2749.33    582.28 o 
  14  54   0       51.25      157.21    206.32 o 
   1  55   0      572.72      425.37     61.40 o 
   3  55   0     2218.19     1784.49    107.99 o 
   5  55   0      450.88      575.72     82.55 o 
   7  55   0      324.01      534.19     97.90 o 
   9  55   0     2510.08     2329.97    308.83 o 
  11  55   0     1117.61     1253.30    231.59 o 
  13  55   0     1028.00      503.05    212.56 o 
  15  55   0     1117.16     1122.59    488.68 o 
   0  56   0       52.93      -49.13     63.40 o 
   2  56   0      348.21      346.51     59.50 o 
   4  56   0      704.73      617.65     77.13 o 
   6  56   0      269.28      103.41     90.10 o 
   8  56   0     3110.98     3513.89    236.80 o 
  10  56   0      118.56      236.96    131.92 o 
  12  56   0     2036.21     2043.48    232.91 o 
  14  56   0      599.26      270.75    265.45 o 
   1  57   0      210.14       93.05     50.74 o 
   3  57   0     1133.78     1243.50     95.46 o 
   5  57   0      658.35      453.08     84.05 o 
   7  57   0     1366.79      966.36    117.44 o 
   9  57   0      344.51      589.89    127.46 o 
  11  57   0      380.35      491.64    149.67 o 
  13  57   0       84.41       88.58    237.73 o 
  15  57   0      560.64      540.94    221.94 o 
   0  58   0       30.94      -53.15     64.29 o 
   2  58   0      206.05      109.04     58.41 o 
   4  58   0     2046.56     1738.64    123.99 o 
   6  58   0     1027.59      984.62    142.66 o 
   8  58   0     1909.52     1809.26    178.86 o 
  10  58   0     1593.67     2180.73    317.81 o 
  12  58   0       11.03      289.68    212.17 o 
  14  58   0      840.57      839.20    240.02 o 
   1  59   0      560.56      438.51     59.85 o 
   3  59   0      263.75      302.79     66.61 o 
   5  59   0      725.66      606.74     91.45 o 
   7  59   0      142.80      186.93     85.67 o 
   9  59   0        2.14       88.05    102.43 o 
  11  59   0      141.15      381.32    147.80 o 
  13  59   0      692.11      573.77    225.18 o 
  15  59   0      218.22      425.61    228.97 o 
   0  60   0        3.28       57.98     69.26 o 
   2  60   0      513.48      844.34     84.34 o 
   4  60   0        2.18       24.13     67.08 o 
   6  60   0     3976.00     4114.55    220.77 o 
   8  60   0      803.64      982.09    145.89 o 
  10  60   0     2978.24     2641.77    224.16 o 
  12  60   0     1082.96     1170.51    223.29 o 
  14  60   0      822.14     1328.06    285.39 o 
   1  61   0      286.69      295.00     57.87 o 
   3  61   0      881.31      823.51     90.42 o 
   5  61   0      962.98      917.62    102.57 o 
   7  61   0     1450.78     1111.87    131.26 o 
   9  61   0      177.01      106.40    108.44 o 
  11  61   0      368.43      708.65    169.01 o 
  13  61   0        9.37      138.34    192.09 o 
   0  62   0        0.13       35.68     69.62 o 
   2  62   0     1780.36     1524.53    103.99 o 
   4  62   0      347.11      194.93     75.66 o 
   6  62   0       65.77      483.97    130.93 o 
   8  62   0       36.23       45.10    152.14 o 
  10  62   0      930.64      807.99    214.01 o 
  12  62   0     1259.17     1471.69    240.73 o 
  14  62   0      749.08      447.31    219.51 o 
   1  63   0     2191.76     2326.84    128.24 o 
   3  63   0     1528.43     1435.15    118.00 o 
   5  63   0     2119.28     2357.88    189.39 o 
   7  63   0      621.77      808.21    121.71 o 
   9  63   0      395.84      566.41    184.12 o 
  11  63   0       40.59      202.25    206.65 o 
  13  63   0       52.28      199.78    192.09 o 
   0  64   0        3.85        5.90     70.60 o 
   2  64   0      415.62      394.63     64.30 o 
   4  64   0      501.00      394.08     83.69 o 
   6  64   0      493.77      463.06     99.15 o 
   8  64   0      579.75      200.57    111.34 o 
  10  64   0      240.88      367.87    141.26 o 
  12  64   0      474.71      710.49    194.06 o 
  14  64   0      568.91      491.73    258.57 o 
   1  65   0      790.89      930.03     89.53 o 
   3  65   0     1455.69     1398.47    117.61 o 
   5  65   0      600.51      546.81    128.32 o 
   7  65   0     1276.52     1378.13    141.92 o 
   9  65   0      221.60      206.83    130.85 o 
  11  65   0     1281.83      908.50    285.39 o 
  13  65   0      101.23      254.59    206.48 o 
   0  66   0      945.92      680.00    104.24 o 
   2  66   0     1435.61     1544.18    127.96 o 
   4  66   0      342.45      190.93     80.16 o 
   6  66   0      802.60      923.78    151.75 o 
   8  66   0       75.97      106.84    106.37 o 
  10  66   0      358.66      496.27    165.41 o 
  12  66   0      214.20      131.33    172.68 o 
  14  66   0      261.31      485.12    315.56 o 
   1  67   0      686.39      733.91     83.06 o 
   3  67   0      423.40      389.82     83.50 o 
   5  67   0     1049.39     1009.48    121.15 o 
   7  67   0      804.36      600.84    156.03 o 
   9  67   0      185.31      369.56    145.64 o 
  11  67   0      988.14      774.87    263.23 o 
  13  67   0       88.40      -34.80    303.05 o 
   0  68   0      190.17      411.89    109.97 o 
   2  68   0     1388.32     1552.15    123.32 o 
   4  68   0      101.97      245.48     79.92 o 
   6  68   0     1775.26     1252.39    148.46 o 
   8  68   0       88.33      165.98    127.32 o 
  10  68   0      843.66      737.88    190.95 o 
  12  68   0       31.61       61.74    174.78 o 
   1  69   0      458.63      344.52     78.16 o 
   3  69   0      161.68      239.68     80.97 o 
   5  69   0      120.18      360.90     98.88 o 
   7  69   0       74.14      233.45    174.59 o 
   9  69   0      359.78      587.79    179.84 o 
  11  69   0      761.27      866.37    213.34 o 
  13  69   0      164.14      120.45    198.04 o 
   0  70   0       64.97      204.58    105.15 o 
   2  70   0     2988.58     2565.72    220.86 o 
   4  70   0      484.26      321.99     82.52 o 
   6  70   0      540.64      782.83    136.12 o 
   8  70   0      247.44      181.87    177.98 o 
  10  70   0      759.58     1279.70    304.19 o 
  12  70   0      178.83      150.94    171.33 o 
   1  71   0      255.07      377.82     77.59 o 
   3  71   0      894.54      764.22    117.29 o 
   5  71   0       78.83      233.55    160.10 o 
   7  71   0     1217.75     1014.14    224.97 o 
   9  71   0       20.75      124.79    216.66 o 
  11  71   0      733.59      552.12    203.85 o 
  13  71   0      586.61      304.59    222.28 o 
   0  72   0     1169.83     1362.96    199.76 o 
   2  72   0      182.17      267.40     76.42 o 
   4  72   0     1088.55     1299.16    131.73 o 
   6  72   0     1700.96     1861.62    226.71 o 
   8  72   0      542.79      534.67    201.96 o 
  10  72   0      907.71      729.50    190.24 o 
  12  72   0       13.28      216.93    184.63 o 
   1  73   0      969.70      794.65    116.54 o 
   3  73   0     3247.36     3173.10    202.84 o 
   5  73   0      305.98      260.64     94.96 o 
   7  73   0      799.80      830.72    205.85 o 
   9  73   0      646.87      772.50    198.78 o 
  11  73   0      765.25      974.71    215.05 o 
   0  74   0       14.85      137.05    137.45 o 
   2  74   0     1425.01     1385.25    128.62 o 
   4  74   0      301.56      425.74    100.74 o 
   6  74   0      626.27      714.00    150.06 o 
   8  74   0      394.80      692.50    247.92 o 
  10  74   0       31.59      105.85    163.22 o 
  12  74   0      131.83      305.46    194.64 o 
   1  75   0     3101.33     3285.78    199.84 o 
   3  75   0       59.96      198.50    102.27 o 
   5  75   0     2701.09     2552.00    272.24 o 
   7  75   0      249.29      135.71    152.68 o 
   9  75   0     1139.86      990.17    214.33 o 
  11  75   0      197.57      323.57    188.93 o 
   0  76   0       14.78      212.78    138.35 o 
   2  76   0     1581.37     1557.35    136.73 o 
   4  76   0     1025.94     1287.32    270.70 o 
   6  76   0       75.29      232.16    152.19 o 
   8  76   0      792.12      495.70    182.21 o 
  10  76   0      228.42      197.34    216.67 o 
   1  77   0       49.12      441.14    107.60 o 
   3  77   0      720.40      883.69    116.88 o 
   5  77   0      297.05      487.80    173.84 o 
   7  77   0     1078.57     1181.16    319.88 o 
   9  77   0     1499.21     1344.30    238.50 o 
  11  77   0     1761.45     1801.54    283.79 o 
   0  78   0     8107.22     7787.96    514.34 o 
   2  78   0      589.50     1012.85    126.56 o 
   4  78   0     5118.02     4979.37    321.80 o 
   6  78   0     2383.35     3248.50    478.24 o 
   8  78   0     1334.04      840.65    203.91 o 
  10  78   0     1922.44     1457.45    257.44 o 
   1  79   0     1457.41     2001.54    175.26 o 
   3  79   0     5618.54     6654.71    329.27 o 
   5  79   0      351.22      791.59    154.77 o 
   7  79   0     2214.88     2107.49    278.91 o 
   9  79   0      830.63      635.39    198.69 o 
  11  79   0      470.45     1043.07    241.96 o 
   0  80   0      519.82      415.09    162.91 o 
   2  80   0     5482.64     6879.49    344.38 o 
   4  80   0      630.16     1168.26    169.61 o 
   6  80   0     1782.16     2169.70    224.54 o 
   8  80   0      772.29     1059.68    309.85 o 
  10  80   0      286.70      517.88    200.01 o 
   1  81   0     6033.32     7442.89    366.97 o 
   3  81   0     1221.90     1206.86    176.76 o 
   5  81   0     3651.27     4144.29    300.74 o 
   7  81   0      430.87      358.77    174.16 o 
   9  81   0      880.21     1293.32    281.90 o 
   0  82   0      167.34       59.46    198.03 o 
   2  82   0     2702.92     2924.94    235.96 o 
   4  82   0      428.34      465.33    134.45 o 
   6  82   0      886.34     1421.54    201.40 o 
   8  82   0     1046.45      796.78    272.05 o 
  10  82   0      320.19      184.17    204.49 o 
   1  83   0        0.63      187.31    115.12 o 
   3  83   0      466.30      914.61    161.42 o 
   5  83   0      374.20      390.37    140.91 o 
   7  83   0      874.40     1142.87    215.76 o 
   9  83   0     1044.34     1040.36    226.14 o 
   0  84   0     1778.10     2397.71    289.53 o 
   2  84   0      246.43      412.45    134.21 o 
   4  84   0      729.53      669.88    198.63 o 
   6  84   0      178.12      366.89    145.44 o 
   8  84   0      135.44       67.27    172.41 o 
   1  85   0       90.34      174.17    118.85 o 
   3  85   0      218.94      436.15    183.23 o 
   5  85   0      306.64      299.31    130.90 o 
   7  85   0      579.72      538.63    225.42 o 
   9  85   0      936.30     1303.42    243.55 o 
   0  86   0       13.55       65.54    233.74 o 
   2  86   0      311.00      857.87    176.49 o 
   4  86   0      715.56      661.91    185.44 o 
   6  86   0      585.31      883.02    188.40 o 
   8  86   0      152.95      605.18    201.29 o 
   1  87   0      512.09      867.31    177.31 o 
   3  87   0        3.52      225.16    150.96 o 
   5  87   0     1700.14     1424.64    182.57 o 
   7  87   0      130.67      461.31    311.02 o 
   0  88   0       10.65      256.65    214.42 o 
   2  88   0      111.12      256.84    153.99 o 
   4  88   0       53.79      300.98    160.08 o 
   6  88   0      903.42     1047.46    199.95 o 
   8  88   0      297.38      560.43    201.89 o 
   1  89   0      703.04      999.88    198.78 o 
   3  89   0      228.01      422.25    164.89 o 
   5  89   0      674.16      659.97    182.02 o 
   7  89   0      314.70      645.17    177.79 o 
   0  90   0      128.37       29.67    290.42 o 
   2  90   0       72.04       -9.87    149.22 o 
   4  90   0      139.45      -10.49    182.88 o 
   6  90   0       98.26      261.43    181.26 o 
   1  91   0      766.00      640.72    180.38 o 
   3  91   0      601.63      556.91    220.55 o 
   5  91   0      257.58      530.84    192.51 o 
   0  92   0      287.62      159.10    266.32 o 
   2  92   0       39.61      195.58    192.09 o 
   4  92   0       25.28      143.15    164.12 o 
   6  92   0      211.72      440.43    211.68 o 
   1  93   0      217.92      240.98    185.21 o 
   3  93   0      230.27      568.69    228.31 o 
   5  93   0      344.62      400.60    184.09 o 
   0  94   0        3.04       51.25    224.86 o 
   2  94   0      252.24      449.96    207.54 o 
   4  94   0       91.98      -71.44    201.35 o 
   1  95   0       55.97       41.90    158.36 o 
   3  95   0      128.93     -167.27    167.27 o 
   0  96   0        1.80      275.47    250.02 o 
   2  96   0       13.18       83.99    186.04 o 
 -19   1   1       80.00       68.49    199.59 o 
 -17   1   1     1241.82     1895.15    231.84 o 
 -15   1   1     2178.69     1773.78    198.20 o 
 -13   1   1     7843.93     8166.23    333.99 o 
 -11   1   1     7144.43     6590.72    289.34 o 
  -9   1   1    34310.17    35445.09   1152.15 o 
  -7   1   1     5042.60     5225.24    567.85 o 
  -5   1   1    30034.73    25825.06    967.93 o 
  -3   1   1     5484.59     2965.73    270.09 o 
  -1   1   1     2456.72     1308.86     85.23 o 
   1   1   1        4.21       -9.30      9.30 o 
   3   1   1    36401.50    25461.41   1365.79 o 
   5   1   1    24912.70    23498.20    683.33 o 
   7   1   1    35025.05    38204.44   1264.77 o 
   9   1   1     8000.83     8898.57    267.88 o 
  11   1   1    14799.66    14740.26    556.70 o 
  13   1   1      861.86      406.21    103.66 o 
  15   1   1     5242.74     5498.36    446.53 o 
  17   1   1      343.89      349.15    190.15 o 
 -18   2   1      517.12      395.55    203.13 o 
 -16   2   1      690.13     1425.22    194.84 o 
 -14   2   1      425.29      365.59    108.90 o 
 -12   2   1     3602.64     4677.15    244.47 o 
 -10   2   1      780.21      884.97     99.68 o 
  -8   2   1    27042.90    25582.33    772.27 o 
  -6   2   1     1547.70      911.33     52.92 o 
  -4   2   1    62231.33    41871.37   1448.39 o 
  -2   2   1      720.26      408.82     43.32 o 
   0   2   1      802.14      231.09     24.58 o 
   2   2   1        7.59      -12.82     12.82 o 
   4   2   1    72286.84    54621.62   1688.11 o 
   6   2   1     2834.08     2229.93    121.13 o 
   8   2   1    34090.32    30282.54    825.64 o 
  10   2   1     3681.89     4113.92    188.33 o 
  12   2   1    10515.31    10259.25    418.40 o 
  14   2   1     2067.53     1759.09    179.79 o 
  16   2   1     1525.03     1785.38    251.80 o 
  18   2   1     1001.76      852.01    227.42 o 
 -19   3   1      628.42      366.05    215.32 o 
 -17   3   1     1362.06     1028.09    210.04 o 
 -15   3   1     3049.80     3473.59    438.22 o 
 -13   3   1     5504.86     7489.26    536.57 o 
 -11   3   1     2300.94     3329.92    333.55 o 
  -9   3   1     5183.99     7217.59    478.82 o 
  -7   3   1     4858.88     4734.21    154.06 o 
  -5   3   1    36119.45    35699.36    993.88 o 
  -3   3   1    42654.74    46589.83   1483.69 o 
  -1   3   1   124537.66   152393.53  11217.52 o 
   1   3   1     1306.43     1971.67     75.18 o 
   3   3   1   332620.38   367788.06  12003.67 o 
   5   3   1    38401.58    35555.63    942.25 o 
   7   3   1    27668.48    23323.79    710.93 o 
   9   3   1      810.43     1460.05     85.24 o 
  11   3   1     2059.03     3060.29    444.03 o 
  13   3   1      320.85      249.73     94.72 o 
  15   3   1     2698.97     2088.88    563.04 o 
  17   3   1     1406.58     1166.18    294.71 o 
 -18   4   1      196.19      374.45    196.83 o 
 -16   4   1     3859.61     4228.68    286.86 o 
 -14   4   1     1172.28      849.77    146.23 o 
 -12   4   1    13880.02    16699.69   3262.68 o 
 -10   4   1     4277.70     4467.38    216.51 o 
  -8   4   1    24382.10    21927.27   6962.35 o 
  -6   4   1    17926.94    19647.90    571.87 o 
  -4   4   1    11094.36     7940.34   1075.88 o 
  -2   4   1      166.75      115.15     16.05 o 
   0   4   1      132.74       44.87     11.50 o 
   2   4   1      231.53       23.15     18.15 o 
   4   4   1    30691.44    24435.95    800.81 o 
   6   4   1    16581.56    16131.77    525.23 o 
   8   4   1    20221.46    18046.59    668.45 o 
  10   4   1    10525.79    11061.59    357.99 o 
  12   4   1    10831.54    11832.46   1515.87 o 
  14   4   1     1413.41     1702.01    169.01 o 
  16   4   1     3667.52     2573.16    293.04 o 
  18   4   1       71.02       14.60    184.05 o 
 -19   5   1      262.23      465.57    222.04 o 
 -17   5   1     2459.76     2552.01    425.89 o 
 -15   5   1      844.27      521.19    105.40 o 
 -13   5   1     2972.75     3398.48    191.98 o 
 -11   5   1     1099.41      819.13    109.22 o 
  -9   5   1    30206.35    30279.84    956.32 o 
  -7   5   1      103.90       -6.92     52.76 o 
  -5   5   1    46819.04    45660.89   1480.39 o 
  -3   5   1      780.11      684.64     53.98 o 
  -1   5   1     1918.13      878.10    103.82 o 
   1   5   1      197.46      112.01     16.96 o 
   3   5   1    32834.97    24376.19    964.29 o 
   5   5   1    10501.06     9238.29    357.70 o 
   7   5   1    28025.10    30599.53    806.66 o 
   9   5   1      546.58      447.00     57.06 o 
  11   5   1     6731.81     6295.66    266.82 o 
  13   5   1      102.91      200.29     86.50 o 
  15   5   1     2485.83     1969.17    207.72 o 
  17   5   1      114.35      184.28    222.49 o 
 -18   6   1     1077.73      360.87    248.12 o 
 -16   6   1     8920.20    11024.13    842.65 o 
 -14   6   1      183.25      293.69    144.83 o 
 -12   6   1    17020.37    15804.23   1182.36 o 
 -10   6   1     1369.18     1972.70    109.78 o 
  -8   6   1    30734.33    24157.22    830.88 o 
  -6   6   1    37526.47    36291.86   1009.49 o 
  -4   6   1    82873.80    83901.09   2513.36 o 
  -2   6   1     4845.46     7230.30    218.01 o 
   0   6   1    26167.36    27673.45    847.35 o 
   2   6   1     1112.01      546.00     33.45 o 
   4   6   1     3896.51     5088.20    151.84 o 
   6   6   1    48932.76    44552.04   1220.24 o 
   8   6   1    10459.35     9161.36    339.75 o 
  10   6   1     4682.18     5959.74    229.85 o 
  12   6   1     6681.78     7435.16    414.17 o 
  14   6   1       14.84      251.24    138.19 o 
  16   6   1     1786.07     1772.84    218.64 o 
  18   6   1      124.67      206.79    190.51 o 
 -19   7   1      402.05       61.89    200.90 o 
 -17   7   1      765.43     1119.06    209.44 o 
 -15   7   1     1248.18     1488.87    230.34 o 
 -13   7   1     6580.41     7814.09    341.69 o 
 -11   7   1     2007.75     2189.30    204.86 o 
  -9   7   1    22216.95    21186.79    724.74 o 
  -7   7   1     6617.99     7760.59    303.14 o 
  -5   7   1    25910.85    20351.86    817.11 o 
  -3   7   1     5160.17     3620.45    332.99 o 
  -1   7   1     2501.22     1142.34     56.81 o 
   1   7   1       10.10      -11.79     11.79 o 
   3   7   1     9391.59     5936.76    234.06 o 
   5   7   1      407.50      355.56     39.95 o 
   7   7   1     4892.62     4077.87    135.08 o 
   9   7   1      868.97     1010.34     69.56 o 
  11   7   1     4555.37     4278.79    253.48 o 
  13   7   1     1329.32     1823.25    153.89 o 
  15   7   1     1456.92     1291.10    183.04 o 
  17   7   1       97.36      205.94    182.64 o 
 -18   8   1      310.96      291.73    199.82 o 
 -16   8   1     2280.52     2522.56    305.90 o 
 -14   8   1     1561.61     1391.89    150.88 o 
 -12   8   1     1577.34     2147.26    163.29 o 
 -10   8   1     5996.51     6447.34    245.47 o 
  -8   8   1      553.04      599.56    123.60 o 
  -6   8   1    20387.84    24645.08    935.36 o 
  -4   8   1       93.95      195.23     32.80 o 
  -2   8   1      124.22      198.22     20.57 o 
   0   8   1      114.70       94.52     11.66 o 
   2   8   1     3152.04     1699.46     61.96 o 
   4   8   1     1955.51     1650.51     68.59 o 
   6   8   1    10317.96    10429.85    512.26 o 
   8   8   1      303.92      423.32     59.74 o 
  10   8   1     6542.52     7139.58    264.72 o 
  12   8   1      696.63      539.34     97.48 o 
  14   8   1     1727.29     1750.63    168.39 o 
  16   8   1     1984.12     2025.67    326.04 o 
  18   8   1      396.26      177.29    215.38 o 
 -19   9   1      336.76      575.84    237.91 o 
 -17   9   1      610.41      633.98    205.72 o 
 -15   9   1      625.29      863.14    141.14 o 
 -13   9   1     1130.46     1295.86    160.56 o 
 -11   9   1      525.33      727.05    102.96 o 
  -9   9   1     1312.44     1923.82    164.87 o 
  -7   9   1    13698.57    11183.61    352.78 o 
  -5   9   1    24166.59    21781.34    631.18 o 
  -3   9   1    70137.27    67429.98   1861.33 o 
  -1   9   1    93343.26   105850.44   3068.08 o 
   1   9   1    24392.70    24388.59    703.37 o 
   3   9   1    11799.90    11293.18    299.29 o 
   5   9   1      170.55      165.28     28.40 o 
   7   9   1     3538.28     3711.70    128.07 o 
   9   9   1      403.63      372.12     51.78 o 
  11   9   1     1503.93     1607.20    148.50 o 
  13   9   1      146.27      233.40     99.62 o 
  15   9   1       61.36      111.89    114.09 o 
  17   9   1      219.49      198.86    183.24 o 
 -18  10   1      849.30      667.25    223.35 o 
 -16  10   1      238.77      516.42    145.27 o 
 -14  10   1     2716.91     2567.57    193.53 o 
 -12  10   1      568.49     1014.90    244.36 o 
 -10  10   1     4315.56     4748.39    200.24 o 
  -8  10   1     2049.13     1512.15    328.76 o 
  -6  10   1     2969.76     2222.19     99.88 o 
  -4  10   1      834.98      595.36     40.40 o 
  -2  10   1     4868.78     3308.24    168.09 o 
   0  10   1      425.12      358.45     19.72 o 
   2  10   1    13248.24     7895.75    248.11 o 
   4  10   1     1219.52      818.68     45.03 o 
   6  10   1     3944.48     3743.55    184.27 o 
   8  10   1     5531.44     5006.88    166.06 o 
  10  10   1     2214.59     1968.47    171.24 o 
  12  10   1     1276.96     1116.84    124.28 o 
  14  10   1     1577.18     1527.32    160.87 o 
  16  10   1      279.29      158.45    138.48 o 
  18  10   1      206.43       28.65    208.98 o 
 -19  11   1      930.52      640.60    232.78 o 
 -17  11   1      386.93      160.37    166.83 o 
 -15  11   1     5974.76     6232.64    319.96 o 
 -13  11   1     1503.73     1792.13    180.10 o 
 -11  11   1    11101.27    10893.97    404.52 o 
  -9  11   1     3771.88     3017.08    134.79 o 
  -7  11   1    10857.82    10586.38    316.42 o 
  -5  11   1    18972.71    16651.77    488.02 o 
  -3  11   1     1449.28     1107.25     71.36 o 
  -1  11   1       43.64       19.28     13.68 o 
   1  11   1      640.91      388.76     41.46 o 
   3  11   1     5922.82     4742.10    227.88 o 
   5  11   1      346.11      418.66     42.53 o 
   7  11   1     1512.43     1488.20    119.82 o 
   9  11   1     2529.59     2477.73    103.37 o 
  11  11   1     2993.33     3476.45    191.90 o 
  13  11   1     1023.31     1065.14    131.44 o 
  15  11   1     1373.28     1255.02    164.50 o 
  17  11   1        2.64       96.47    152.45 o 
 -18  12   1     1288.70     1106.88    260.93 o 
 -16  12   1     1213.15     1602.17    265.02 o 
 -14  12   1      332.81      335.23    112.47 o 
 -12  12   1     2379.28     3216.23    213.00 o 
 -10  12   1     1023.05      967.20     82.11 o 
  -8  12   1     9631.15     8505.09    364.33 o 
  -6  12   1     6044.55     5553.79    205.58 o 
  -4  12   1    18780.65    18165.12    497.99 o 
  -2  12   1   299683.53   318667.34   8803.48 o 
   0  12   1     1670.65     2093.87     66.15 o 
   2  12   1   507201.47   530404.13  13614.76 o 
   4  12   1     1733.93     1379.60     61.39 o 
   6  12   1    24076.07    21837.22    588.10 o 
   8  12   1     2614.01     3111.19    124.63 o 
  10  12   1     1015.39     1514.88    112.28 o 
  12  12   1      830.95      953.40    194.50 o 
  14  12   1      830.64     1363.12    294.74 o 
  16  12   1      482.83      296.48    153.37 o 
  18  12   1      325.47      748.61    256.43 o 
 -19  13   1      635.17      405.25    253.36 o 
 -17  13   1     2182.33     2206.58    225.18 o 
 -15  13   1     1080.24     1225.11    151.64 o 
 -13  13   1      211.03      308.96     98.43 o 
 -11  13   1     9678.76     9964.72    374.84 o 
  -9  13   1     2718.90     2376.88    116.64 o 
  -7  13   1    18600.47    18748.31    537.33 o 
  -5  13   1     3345.14     2574.48    110.11 o 
  -3  13   1     5188.08     5808.04    196.49 o 
  -1  13   1      114.14      104.06     19.43 o 
   1  13   1      462.92      258.25     31.54 o 
   3  13   1     4383.87     3158.65    146.56 o 
   5  13   1     1503.61     1656.49     68.30 o 
   7  13   1     2589.09     2513.63     98.82 o 
   9  13   1      976.55      745.94     70.96 o 
  11  13   1     1283.15     1263.46    111.45 o 
  13  13   1     1447.02     1412.49    144.80 o 
  15  13   1     3207.32     2981.50    244.49 o 
  17  13   1      182.83     -143.13    161.58 o 
 -18  14   1      282.92      415.65    209.38 o 
 -16  14   1     1687.98     2193.62    207.70 o 
 -14  14   1      768.24      816.91    129.99 o 
 -12  14   1     1449.42     1157.01    143.88 o 
 -10  14   1     1969.80     2074.24    114.98 o 
  -8  14   1     9030.58     8767.40    270.83 o 
  -6  14   1     5139.74     5210.11    208.86 o 
  -4  14   1     9617.11    10700.00    357.28 o 
  -2  14   1    21126.69    16382.29   2086.27 o 
   0  14   1       63.78       53.25     16.09 o 
   2  14   1    15683.59    11525.72    466.51 o 
   4  14   1      892.34      825.77     45.72 o 
   6  14   1    25540.41    25411.36    741.18 o 
   8  14   1    10615.17    10310.09    304.25 o 
  10  14   1    10929.02     9990.98    363.24 o 
  12  14   1     3145.30     2980.41    189.54 o 
  14  14   1     2903.78     2878.23    254.00 o 
  16  14   1       24.38      170.15    143.34 o 
  18  14   1      214.97      580.82    246.44 o 
 -19  15   1      199.68      626.62    328.41 o 
 -17  15   1      293.56      139.45    143.59 o 
 -15  15   1     1024.77     1165.58    161.52 o 
 -13  15   1      707.48      512.12    109.78 o 
 -11  15   1       32.48     1539.74    277.66 o 
  -9  15   1       78.12      129.99     56.33 o 
  -7  15   1    16149.94    12778.82    395.05 o 
  -5  15   1     2902.60     2526.96     90.00 o 
  -3  15   1    53449.49    56084.76   1437.77 o 
  -1  15   1     9906.52     8947.38    264.38 o 
   1  15   1    81556.12    90561.02   2269.26 o 
   3  15   1    56621.54    53483.80   1301.87 o 
   5  15   1     8799.97     9622.54    259.07 o 
   7  15   1     1531.17     1430.28     72.02 o 
   9  15   1      198.88      161.63     48.71 o 
  11  15   1      243.28      161.34     71.74 o 
  13  15   1        3.43       42.52     93.85 o 
  15  15   1      154.73      138.02    122.27 o 
  17  15   1      125.54      226.53    167.18 o 
 -18  16   1       83.85       97.83    184.53 o 
 -16  16   1       68.12      174.11    123.83 o 
 -14  16   1      548.19      538.86    116.04 o 
 -12  16   1      325.43      320.06    110.65 o 
 -10  16   1      699.14      780.37     97.14 o 
  -8  16   1      749.19      648.51     71.64 o 
  -6  16   1     2665.23     2554.12     91.59 o 
  -4  16   1     6854.81     6621.23    257.89 o 
  -2  16   1     1344.49     1316.91     58.27 o 
   0  16   1      642.96      508.41     29.05 o 
   2  16   1     2459.81     2340.61     83.31 o 
   4  16   1     2681.60     3232.61    139.99 o 
   6  16   1     7680.93     6713.02    239.93 o 
   8  16   1     8688.17     8667.95    259.70 o 
  10  16   1     4233.41     4593.87    427.89 o 
  12  16   1     2555.49     2560.40    174.97 o 
  14  16   1     2707.50     3093.98    230.40 o 
  16  16   1      269.21      378.32    169.02 o 
  18  16   1      198.00      352.52    220.08 o 
 -17  17   1     1120.89      827.67    167.49 o 
 -15  17   1      247.83      546.73    132.86 o 
 -13  17   1       88.64      314.50    114.30 o 
 -11  17   1     8562.51     8327.46    347.37 o 
  -9  17   1     3446.04     3873.51    161.77 o 
  -7  17   1    23921.39    25669.39    693.95 o 
  -5  17   1     3956.20     3803.52    124.95 o 
  -3  17   1     4419.61     4710.51    288.55 o 
  -1  17   1      240.89      265.41     30.94 o 
   1  17   1    15569.02    15605.94    413.58 o 
   3  17   1     9171.26     9069.27    484.14 o 
   5  17   1    20050.77    20209.82    542.70 o 
   7  17   1     5577.71     5296.59    173.04 o 
   9  17   1      644.35      644.64     59.14 o 
  11  17   1     1145.59     1467.68    129.32 o 
  13  17   1      921.66      824.02    138.79 o 
  15  17   1     1072.58      628.23    158.17 o 
  17  17   1      214.72      -76.60    157.50 o 
 -18  18   1      325.32       42.03    172.92 o 
 -16  18   1      545.10      675.93    152.85 o 
 -14  18   1      113.47      129.76    101.37 o 
 -12  18   1      439.94      962.24    139.89 o 
 -10  18   1      149.55      222.73     82.32 o 
  -8  18   1      123.40      157.19     35.98 o 
  -6  18   1     3826.38     3686.11    119.19 o 
  -4  18   1     8715.70     8152.72    215.30 o 
  -2  18   1    16684.12    17491.59    501.01 o 
   0  18   1    56729.47    57379.68   1467.16 o 
   2  18   1     5766.60     5873.58    164.59 o 
   4  18   1    23455.53    22799.77    572.59 o 
   6  18   1     1581.01     1601.67     72.20 o 
   8  18   1     5033.65     4770.97    155.19 o 
  10  18   1     3285.19     3324.93    169.46 o 
  12  18   1     1949.33     2511.48    332.44 o 
  14  18   1     3907.22     4256.86    371.62 o 
  16  18   1      555.90      243.31    164.92 o 
  18  18   1     1274.49      991.79    231.68 o 
 -17  19   1       89.43      265.37    150.20 o 
 -15  19   1     2587.62     3530.34    288.97 o 
 -13  19   1      429.95      457.53    116.53 o 
 -11  19   1     6126.13     6071.85    276.17 o 
  -9  19   1     4452.07     4649.72    184.59 o 
  -7  19   1    28245.63    29288.42    817.95 o 
  -5  19   1     1292.14      871.77     50.03 o 
  -3  19   1    18903.25    25288.98   1175.47 o 
  -1  19   1       86.86      132.25     24.44 o 
   1  19   1     3961.86     5111.37    139.62 o 
   3  19   1     2085.89     1528.36     68.03 o 
   5  19   1    31825.68    35927.81   1112.22 o 
   7  19   1     3484.41     3518.95    124.94 o 
   9  19   1      337.03      325.60     53.68 o 
  11  19   1     2105.24     2096.28    143.00 o 
  13  19   1     1555.47     1391.16    152.31 o 
  15  19   1      190.69      116.85    131.63 o 
  17  19   1       62.18       80.22    164.48 o 
 -18  20   1      221.89      -26.70    182.88 o 
 -16  20   1     1090.14     1441.68    187.97 o 
 -14  20   1      758.93      882.52    133.93 o 
 -12  20   1     2960.47     3004.94    188.38 o 
 -10  20   1      435.88      244.65     74.99 o 
  -8  20   1     4101.97     4016.71    141.52 o 
  -6  20   1     3431.33     3723.10    129.01 o 
  -4  20   1     2153.27     1615.95     60.53 o 
  -2  20   1      756.57      663.59     41.21 o 
   0  20   1     2103.94     2288.21     74.46 o 
   2  20   1     9658.88     8078.73    251.82 o 
   4  20   1    13218.97    13941.63    346.84 o 
   6  20   1     3728.64     3612.16    117.48 o 
   8  20   1    10538.37    11707.71    379.72 o 
  10  20   1      527.90      778.49    105.11 o 
  12  20   1     1738.28     1530.36    144.85 o 
  14  20   1      762.34      522.63    176.39 o 
  16  20   1       44.42       13.58    153.59 o 
  18  20   1      205.53      249.87    183.96 o 
 -17  21   1      981.83      842.69    168.32 o 
 -15  21   1      126.07      311.70    119.59 o 
 -13  21   1      532.03      487.13    110.14 o 
 -11  21   1      791.83      979.64    121.00 o 
  -9  21   1      124.94      683.64    114.33 o 
  -7  21   1    17651.94    14146.92    446.58 o 
  -5  21   1       77.11      130.17     28.00 o 
  -3  21   1   230902.78   241238.42   6150.29 o 
  -1  21   1     1690.17     3099.03     91.92 o 
   1  21   1   417234.31   474486.84  11640.08 o 
   3  21   1     3659.54     3112.07     99.84 o 
   5  21   1    53403.69    47934.69   1246.39 o 
   7  21   1      918.85     1090.83     65.98 o 
   9  21   1     1411.76     1569.53     87.65 o 
  11  21   1     1102.87     1057.47    130.24 o 
  13  21   1      182.64      311.16    109.14 o 
  15  21   1      891.02      617.05    176.65 o 
  17  21   1     1241.70     1191.73    276.55 o 
 -18  22   1      606.14      272.35    182.12 o 
 -16  22   1     1172.30      984.86    165.05 o 
 -14  22   1     1323.81     1540.77    169.99 o 
 -12  22   1     3918.60     4106.33    240.69 o 
 -10  22   1      882.11      923.40    102.21 o 
  -8  22   1     4844.53     4538.39    163.09 o 
  -6  22   1      408.18      409.90     42.39 o 
  -4  22   1    13737.12    14685.45    427.06 o 
  -2  22   1     1019.07     1041.55     47.73 o 
   0  22   1      298.88      520.91     39.09 o 
   2  22   1     4680.25     4128.06    124.17 o 
   4  22   1    12854.07    12867.61    346.67 o 
   6  22   1     1890.06     1719.58     73.83 o 
   8  22   1     3623.25     3149.70    120.97 o 
  10  22   1     1677.99     1704.87    127.13 o 
  12  22   1      337.69      514.45    108.68 o 
  14  22   1      110.37       78.00    112.72 o 
  16  22   1     1404.76     1199.79    352.14 o 
  18  22   1       69.95      -44.44    189.87 o 
 -17  23   1      750.27      785.83    197.54 o 
 -15  23   1      671.36      680.94    134.03 o 
 -13  23   1     1319.74     1230.34    215.44 o 
 -11  23   1      160.54      384.82     90.12 o 
  -9  23   1     5163.14     4201.43    213.87 o 
  -7  23   1    16208.94    15837.34    475.67 o 
  -5  23   1     6289.74     5859.66    207.77 o 
  -3  23   1    17013.01    24755.14    817.78 o 
  -1  23   1      393.16      289.31     27.57 o 
   1  23   1    23442.90    26840.47    705.34 o 
   3  23   1      481.46      464.73     35.09 o 
   5  23   1    39955.91    43372.04   1120.90 o 
   7  23   1     3953.63     3997.60    176.46 o 
   9  23   1     1264.34     1325.00     90.27 o 
  11  23   1     4352.10     5122.85    324.08 o 
  13  23   1     1945.52     1728.47    173.81 o 
  15  23   1      268.23      116.30    175.46 o 
  17  23   1      331.33      516.93    189.01 o 
 -18  24   1      592.68      554.68    246.95 o 
 -16  24   1     2131.87     1690.43    199.33 o 
 -14  24   1     1309.04     1619.39    245.85 o 
 -12  24   1     3155.54     3142.52    193.40 o 
 -10  24   1      705.40      911.05    100.53 o 
  -8  24   1     1729.78     1502.05     84.65 o 
  -6  24   1     4647.40     3743.75    129.31 o 
  -4  24   1    38752.00    34819.87    867.37 o 
  -2  24   1    13088.90    14568.41    388.06 o 
   0  24   1   101884.50   102434.50   2546.35 o 
   2  24   1     1357.94     1797.35     65.75 o 
   4  24   1    16974.91    15433.82    383.57 o 
   6  24   1     2715.46     2876.65    107.47 o 
   8  24   1     3417.27     3083.02    189.39 o 
  10  24   1     1448.71     1206.58    132.35 o 
  12  24   1     3914.04     3415.78    223.81 o 
  14  24   1      308.84      201.09    133.45 o 
  16  24   1     1956.81     1501.71    247.82 o 
  18  24   1      165.21      185.41    225.98 o 
 -17  25   1      126.56      272.61    165.39 o 
 -15  25   1      267.32      440.85    128.02 o 
 -13  25   1     1749.41     2047.81    165.64 o 
 -11  25   1     1328.83     1383.42    120.77 o 
  -9  25   1     8610.88     7866.71    286.67 o 
  -7  25   1     8385.84     8890.97    282.56 o 
  -5  25   1    10349.43    11284.04    320.15 o 
  -3  25   1      642.17      794.77     63.67 o 
  -1  25   1      263.56      192.52     24.14 o 
   1  25   1     2533.01     2761.31     90.37 o 
   3  25   1      835.48      776.93     47.06 o 
   5  25   1    22316.85    28558.14    786.43 o 
   7  25   1     5969.02     5519.52    184.88 o 
   9  25   1     3245.07     3451.65    165.54 o 
  11  25   1     1636.18     1635.40    143.10 o 
  13  25   1      446.53      766.55    168.48 o 
  15  25   1      349.39      144.58    155.83 o 
  17  25   1      162.89      154.78    166.68 o 
 -18  26   1      697.46      489.52    203.37 o 
 -16  26   1      268.86      236.14    160.01 o 
 -14  26   1     3812.08     3517.38    259.67 o 
 -12  26   1     1007.55     1163.44    125.77 o 
 -10  26   1     3714.04     3879.96    195.14 o 
  -8  26   1     6661.02     6277.52    214.84 o 
  -6  26   1     4889.68     4694.16    154.12 o 
  -4  26   1    10542.49    10446.96    298.63 o 
  -2  26   1     2751.74     3313.24    159.56 o 
   0  26   1      195.22      442.50     57.32 o 
   2  26   1     4070.85     4170.85    120.95 o 
   4  26   1    12668.66    11951.49    327.79 o 
   6  26   1     3993.44     4128.07    132.52 o 
   8  26   1    13655.99    14179.68    415.92 o 
  10  26   1     3814.49     4350.45    278.97 o 
  12  26   1     6562.68     6974.77    329.80 o 
  14  26   1       98.50       98.37    129.85 o 
  16  26   1     3134.26     3569.74    331.30 o 
  18  26   1       23.05       27.69    185.05 o 
 -17  27   1       72.73       75.89    168.48 o 
 -15  27   1      229.66      226.53    153.41 o 
 -13  27   1       73.44      440.30    104.24 o 
 -11  27   1      374.84      425.65    109.93 o 
  -9  27   1     2038.00     2176.45    138.07 o 
  -7  27   1     8838.45     7986.32    253.41 o 
  -5  27   1    18817.15    16895.20    432.52 o 
  -3  27   1    52256.06    56906.08   1528.42 o 
  -1  27   1    26840.01    29680.32    745.66 o 
   1  27   1    75678.13    84344.76   2016.14 o 
   3  27   1     1218.72     1109.54     53.17 o 
   5  27   1    22917.32    18923.58    490.12 o 
   7  27   1      494.00      376.83     43.95 o 
   9  27   1     1218.58     2291.55    204.15 o 
  11  27   1      604.07      734.04    102.09 o 
  13  27   1     1050.28      945.14    191.42 o 
  15  27   1      929.32      662.38    215.42 o 
  17  27   1      914.14      616.91    203.03 o 
 -18  28   1       89.46      139.27    186.89 o 
 -16  28   1       20.88      186.60    150.18 o 
 -14  28   1      560.25      563.10    147.32 o 
 -12  28   1     1287.30      992.35    120.61 o 
 -10  28   1     2111.09     2048.94    141.68 o 
  -8  28   1    23245.33    21815.56    670.98 o 
  -6  28   1     1608.38     1347.54     81.51 o 
  -4  28   1    23622.16    32098.37   1117.07 o 
  -2  28   1     1009.18      980.84     49.80 o 
   0  28   1     6512.56     7638.12    205.95 o 
   2  28   1     1371.42     1470.51     56.77 o 
   4  28   1    77064.49    83810.92   2255.57 o 
   6  28   1     5499.94     5572.79    168.53 o 
   8  28   1    20893.38    20038.62    604.10 o 
  10  28   1     1168.77     1346.48    114.64 o 
  12  28   1     3554.07     3434.51    239.70 o 
  14  28   1      210.29      248.00    134.00 o 
  16  28   1      428.53      518.41    247.95 o 
  18  28   1       53.39      -24.37    177.90 o 
 -17  29   1      120.65      134.13    233.25 o 
 -15  29   1      375.83      396.17    155.86 o 
 -13  29   1      860.93      622.01    115.02 o 
 -11  29   1      427.58      464.83     88.64 o 
  -9  29   1     1153.02     1162.21    103.85 o 
  -7  29   1      970.07     1292.68     88.89 o 
  -5  29   1     2348.54     1897.36     78.01 o 
  -3  29   1      403.87      795.31     54.20 o 
  -1  29   1     1123.48      769.71     41.25 o 
   1  29   1    26075.45    29723.44    724.50 o 
   3  29   1     1575.05     1978.45     73.70 o 
   5  29   1    21475.77    25277.84    624.62 o 
   7  29   1     1365.25     1533.97     75.98 o 
   9  29   1     2666.55     2786.15    157.31 o 
  11  29   1       15.10      315.23    110.31 o 
  13  29   1      211.57      120.61    119.77 o 
  15  29   1      312.34      385.10    191.50 o 
  17  29   1      216.52      177.58    182.97 o 
 -18  30   1      537.51      573.26    212.12 o 
 -16  30   1     1991.05     2629.42    419.27 o 
 -14  30   1       35.22       43.78    102.57 o 
 -12  30   1      967.37      776.12    119.65 o 
 -10  30   1     1047.31      866.56    104.72 o 
  -8  30   1     6322.20     6315.47    225.76 o 
  -6  30   1      885.42      990.77     59.53 o 
  -4  30   1   137713.61   133202.88   3390.13 o 
  -2  30   1     5456.00     6656.66    190.45 o 
   0  30   1   304588.16   354865.63   8804.37 o 
   2  30   1     1726.04     2426.63     78.03 o 
   4  30   1    78927.31    75706.28   2015.11 o 
   6  30   1     3987.95     3852.41    121.04 o 
   8  30   1      617.98      957.78     80.70 o 
  10  30   1       85.05      142.48     70.71 o 
  12  30   1      623.12      938.27    139.88 o 
  14  30   1      307.41      446.52    147.63 o 
  16  30   1     1184.56     1332.31    279.31 o 
  18  30   1       37.49      -17.81    205.13 o 
 -17  31   1      381.68      339.66    200.09 o 
 -15  31   1      285.39      328.53    150.51 o 
 -13  31   1      787.93      795.29    125.25 o 
 -11  31   1      653.33      660.82    101.37 o 
  -9  31   1     4826.31     4879.18    265.54 o 
  -7  31   1      726.97      695.27     62.45 o 
  -5  31   1     4135.37     3434.39    116.29 o 
  -3  31   1      128.56      305.80     31.84 o 
  -1  31   1     9444.32     9913.18    256.73 o 
   1  31   1      422.70      599.93     38.22 o 
   3  31   1      577.44      574.28     41.44 o 
   5  31   1     4172.93     4522.72    151.96 o 
   7  31   1     2091.84     2307.39    101.84 o 
   9  31   1     3413.86     3774.36    189.79 o 
  11  31   1     1641.92     1825.68    144.48 o 
  13  31   1     1001.67     1007.19    166.68 o 
  15  31   1      433.29      224.22    155.90 o 
  17  31   1      758.82      868.50    220.88 o 
 -18  32   1      242.81      209.11    184.61 o 
 -16  32   1     1653.17     1941.42    345.88 o 
 -14  32   1      772.40      722.89    141.85 o 
 -12  32   1     2304.98     2786.37    188.97 o 
 -10  32   1     3037.95     2781.53    166.23 o 
  -8  32   1    23822.81    22688.91    705.35 o 
  -6  32   1     2009.14     1813.67     82.64 o 
  -4  32   1    45855.33    57853.80   1620.03 o 
  -2  32   1      298.28      524.48     50.00 o 
   0  32   1      684.38     5532.05    450.81 o 
   2  32   1      264.70      329.79     31.90 o 
   4  32   1    15665.55    17983.64    503.30 o 
   6  32   1      755.50      915.31     52.68 o 
   8  32   1     6505.71     6639.58    301.41 o 
  10  32   1       20.32       42.26     74.86 o 
  12  32   1     5272.07     5107.88    368.11 o 
  14  32   1       45.48       52.01    176.92 o 
  16  32   1     1672.82     1895.44    339.07 o 
 -17  33   1      757.01      260.85    185.51 o 
 -15  33   1      173.11      290.18    141.06 o 
 -13  33   1      714.88      640.99    122.17 o 
 -11  33   1       32.62       -8.33     77.68 o 
  -9  33   1      247.64      410.79     80.37 o 
  -7  33   1      154.39      178.10     47.81 o 
  -5  33   1       74.42      315.21     41.00 o 
  -3  33   1       63.41       15.15     24.99 o 
  -1  33   1    17330.69    20157.65    501.09 o 
   1  33   1      122.96      397.45     35.06 o 
   3  33   1    20352.59    21170.46    525.18 o 
   5  33   1     1328.78     1286.71     60.33 o 
   7  33   1     3806.15     3949.78    150.75 o 
   9  33   1     1825.94     1953.64    187.07 o 
  11  33   1      395.16      403.93    105.40 o 
  13  33   1     2565.92     2321.63    226.54 o 
  15  33   1      347.79      222.64    154.69 o 
  17  33   1      707.81      874.84    222.76 o 
 -18  34   1      149.49      199.33    182.19 o 
 -16  34   1      581.36      477.77    172.86 o 
 -14  34   1      936.06      863.15    194.90 o 
 -12  34   1     2082.62     2105.47    186.16 o 
 -10  34   1     1519.26     1710.82    153.44 o 
  -8  34   1     8947.13     9570.49    458.41 o 
  -6  34   1      348.30      568.79     64.75 o 
  -4  34   1    12678.62    15630.09    453.26 o 
  -2  34   1     1000.77     2677.50    237.40 o 
   0  34   1     2710.86     3536.82    110.49 o 
   2  34   1     3902.49     5379.51    145.61 o 
   4  34   1     4501.60     6532.09    230.48 o 
   6  34   1     2601.82     2607.27     99.59 o 
   8  34   1     9033.05     8730.35    302.12 o 
  10  34   1      760.83      678.85    111.06 o 
  12  34   1     6231.35     6989.76    360.99 o 
  14  34   1       63.17        3.83    126.77 o 
  16  34   1     2083.84     1772.21    386.74 o 
 -17  35   1      191.51      653.14    209.10 o 
 -15  35   1      257.48      127.97    144.52 o 
 -13  35   1      205.23       13.81     95.99 o 
 -11  35   1       81.18      117.71     82.88 o 
  -9  35   1      495.07      407.81     79.97 o 
  -7  35   1       36.54      -30.75     38.05 o 
  -5  35   1      276.30      267.25     35.97 o 
  -3  35   1      234.43      233.52     33.00 o 
  -1  35   1      541.86      621.36     48.78 o 
   1  35   1      481.36      662.87     42.64 o 
   3  35   1     3326.37     3483.55    109.02 o 
   5  35   1      196.39      255.14     34.02 o 
   7  35   1     2223.11     2620.79    116.75 o 
   9  35   1     1226.74     1375.17    155.79 o 
  11  35   1     1729.44     1702.12    167.55 o 
  13  35   1      475.63      386.72    136.76 o 
  15  35   1      323.28      482.30    179.40 o 
  17  35   1      216.36      137.92    195.31 o 
 -16  36   1      600.60      581.72    189.59 o 
 -14  36   1      102.26       30.68    136.31 o 
 -12  36   1      365.49       78.80     92.49 o 
 -10  36   1      110.14      -42.13     67.91 o 
  -8  36   1     1196.19     1553.04    110.03 o 
  -6  36   1      454.54      339.48     45.87 o 
  -4  36   1    20470.46    23452.29    639.44 o 
  -2  36   1    30262.55    30649.12    734.05 o 
   0  36   1    43338.47    52652.91   1323.92 o 
   2  36   1    46425.44    47401.37   1143.88 o 
   4  36   1    12411.20    12321.01    325.94 o 
   6  36   1     2715.91     2206.97     96.63 o 
   8  36   1     4172.07     4343.43    240.96 o 
  10  36   1        5.02       12.54     84.34 o 
  12  36   1      612.70      785.33    202.25 o 
  14  36   1      241.65      141.22    152.94 o 
  16  36   1     1674.95     1890.69    274.89 o 
 -17  37   1       43.16      111.22    172.36 o 
 -15  37   1      998.23     1180.20    320.33 o 
 -13  37   1       68.79      148.56    118.24 o 
 -11  37   1     2316.89     2650.22    180.41 o 
  -9  37   1      205.87      179.89     75.10 o 
  -7  37   1     1994.98     2220.70    117.15 o 
  -5  37   1      947.53      806.96     59.20 o 
  -3  37   1      817.18      864.69     49.85 o 
  -1  37   1     7467.16     7630.77    204.99 o 
   1  37   1     1100.61     1242.68     58.07 o 
   3  37   1      551.29      648.98     44.02 o 
   5  37   1     2994.09     2992.35    106.80 o 
   7  37   1      133.68      234.90     61.47 o 
   9  37   1     4702.36     5125.46    256.73 o 
  11  37   1       37.71       30.51    105.53 o 
  13  37   1     1365.15     1099.72    192.49 o 
  15  37   1       35.00      164.86    158.82 o 
  17  37   1      815.66      404.27    245.21 o 
 -16  38   1      102.12       27.95    149.19 o 
 -14  38   1      338.45      326.59    159.45 o 
 -12  38   1      766.33      705.06    117.91 o 
 -10  38   1      134.32        1.21     66.98 o 
  -8  38   1     2613.09     2891.46    163.38 o 
  -6  38   1      271.81      279.98     42.32 o 
  -4  38   1     3340.18     3822.94    164.98 o 
  -2  38   1      906.37      988.93     51.79 o 
   0  38   1      156.67      568.82     42.77 o 
   2  38   1      332.44      918.84     70.53 o 
   4  38   1     2226.81     3341.52    129.13 o 
   6  38   1      208.35      232.43     45.78 o 
   8  38   1     6288.88     6002.78    226.88 o 
  10  38   1      264.22       75.15    121.11 o 
  12  38   1     1332.60      984.72    175.10 o 
  14  38   1       71.14      -82.54    163.57 o 
  16  38   1       65.20     -176.95    176.95 o 
 -17  39   1      737.50      937.48    230.76 o 
 -15  39   1       18.55      266.52    162.41 o 
 -13  39   1      216.41      187.94    130.10 o 
 -11  39   1     1174.41     1198.96    143.76 o 
  -9  39   1       43.29       96.07     68.48 o 
  -7  39   1     8223.29     7068.15    283.31 o 
  -5  39   1       41.08       76.44     37.27 o 
  -3  39   1     1982.59     2485.88     90.53 o 
  -1  39   1      263.28      230.90     33.23 o 
   1  39   1     2159.19     2533.47     90.01 o 
   3  39   1     9270.24     9480.30    245.69 o 
   5  39   1     3549.31     3905.06    136.42 o 
   7  39   1     1991.18     1964.05    115.68 o 
   9  39   1     1695.64     1736.45    176.92 o 
  11  39   1      321.09      195.24    106.79 o 
  13  39   1      664.27     1181.45    281.65 o 
  15  39   1       70.41      104.59    158.23 o 
  17  39   1       95.38      144.70    205.74 o 
 -16  40   1      763.52      545.88    180.42 o 
 -14  40   1      324.02      272.35    143.08 o 
 -12  40   1     2058.63     2143.84    183.18 o 
 -10  40   1      454.70      369.57     85.36 o 
  -8  40   1     1637.83     1712.44    167.15 o 
  -6  40   1      925.35      953.98     69.37 o 
  -4  40   1    11156.02    12390.02    329.47 o 
  -2  40   1      689.56      852.22     50.50 o 
   0  40   1     1004.64     1029.04     53.87 o 
   2  40   1     1210.08     1354.54     64.09 o 
   4  40   1     1239.23     1209.54     62.78 o 
   6  40   1     2970.48     3245.94    134.34 o 
   8  40   1     2966.24     2616.68    192.83 o 
  10  40   1     1255.52     1651.04    161.47 o 
  12  40   1      783.23      565.67    181.64 o 
  14  40   1      333.46      197.11    159.19 o 
  16  40   1      386.67      404.70    216.54 o 
 -17  41   1      167.92      437.88    241.69 o 
 -15  41   1     3488.15     3551.99    317.73 o 
 -13  41   1      494.00      601.93    152.09 o 
 -11  41   1     3773.87     3309.33    196.88 o 
  -9  41   1      597.45      598.55    184.67 o 
  -7  41   1     2286.73     2651.47    141.15 o 
  -5  41   1      510.47      385.67     51.57 o 
  -3  41   1     1795.40     1622.28     67.47 o 
  -1  41   1     1896.22     2160.21     82.28 o 
   1  41   1     4820.84     5852.86    165.25 o 
   3  41   1     2032.39     2013.19     78.95 o 
   5  41   1      350.19      332.23     43.03 o 
   7  41   1     1521.92     1696.42    100.37 o 
   9  41   1     3989.39     4305.81    251.65 o 
  11  41   1     1636.53     1337.42    157.38 o 
  13  41   1     2114.99     2075.91    220.68 o 
  15  41   1      206.16      162.55    194.62 o 
  17  41   1     1133.76     1079.42    272.05 o 
 -16  42   1       45.08     -136.74    136.74 o 
 -14  42   1      189.01      131.34    144.11 o 
 -12  42   1      510.96      570.03    133.56 o 
 -10  42   1       63.44      132.19     80.90 o 
  -8  42   1      252.44      423.34     90.53 o 
  -6  42   1       18.15       10.21     43.18 o 
  -4  42   1    11272.34    10528.02    294.99 o 
  -2  42   1     5393.95     6373.13    179.63 o 
   0  42   1    19558.59    22406.30    561.29 o 
   2  42   1    17800.03    20212.92    506.50 o 
   4  42   1      121.52       78.50     34.45 o 
   6  42   1     5936.33     5611.10    201.46 o 
   8  42   1      505.76      341.23     84.51 o 
  10  42   1      404.97      435.41    110.56 o 
  12  42   1      225.07      161.26    112.52 o 
  14  42   1       34.91       -2.73    181.60 o 
  16  42   1      164.95      260.00    213.65 o 
 -17  43   1      311.67      534.59    212.74 o 
 -15  43   1     1447.78     1410.15    220.42 o 
 -13  43   1      436.19      484.97    150.85 o 
 -11  43   1     2555.56     2466.25    186.85 o 
  -9  43   1     2650.26     2393.90    167.48 o 
  -7  43   1     5624.91     6212.35    292.96 o 
  -5  43   1     3408.43     4682.95    161.22 o 
  -3  43   1     9557.63    10854.61    276.89 o 
  -1  43   1     3107.92     3389.82    111.47 o 
   1  43   1      423.89      586.18     45.94 o 
   3  43   1      233.59      346.02     40.48 o 
   5  43   1      365.20      438.97     53.40 o 
   7  43   1      933.87      817.64     83.53 o 
   9  43   1     1013.92      844.45    138.82 o 
  11  43   1      683.37      766.63    130.22 o 
  13  43   1     1394.63     1935.51    217.49 o 
  15  43   1      274.05      -37.48    184.04 o 
 -16  44   1      647.29      462.24    189.45 o 
 -14  44   1      467.70      608.04    161.41 o 
 -12  44   1      596.23      663.00    137.82 o 
 -10  44   1      342.33      350.05     93.10 o 
  -8  44   1      770.40      674.81    100.38 o 
  -6  44   1     4615.67     4601.10    178.74 o 
  -4  44   1     2987.30     3439.46    128.05 o 
  -2  44   1     8147.92     8475.24    231.65 o 
   0  44   1      161.34      438.64     42.45 o 
   2  44   1     1399.11     1518.00     70.54 o 
   4  44   1      764.75      703.09     53.47 o 
   6  44   1     7176.66     7128.94    248.02 o 
   8  44   1      228.94      288.44     87.81 o 
  10  44   1     2414.97     2498.71    269.02 o 
  12  44   1      220.97      360.84    125.75 o 
  14  44   1      156.80      533.02    195.85 o 
  16  44   1      268.71      182.58    202.63 o 
 -17  45   1      472.61      187.30    185.77 o 
 -15  45   1     1223.94     1380.24    326.87 o 
 -13  45   1      753.61      708.76    176.85 o 
 -11  45   1       10.00      465.31    170.22 o 
  -9  45   1      913.75     1185.03    128.60 o 
  -7  45   1     4264.53     3682.84    182.76 o 
  -5  45   1    27922.09    23681.37    677.92 o 
  -3  45   1    18132.52    17329.64    430.06 o 
  -1  45   1    39730.84    42798.71   1050.47 o 
   1  45   1     8155.84     7889.99    217.82 o 
   3  45   1     8056.77     7873.96    221.26 o 
   5  45   1      341.47      323.87     56.28 o 
   7  45   1      869.21      843.12     87.49 o 
   9  45   1      404.68      353.54    151.59 o 
  11  45   1      852.40      561.56    213.54 o 
  13  45   1      225.59      573.47    170.20 o 
  15  45   1     1004.22     1143.87    579.68 o 
 -16  46   1      175.45      171.20    174.08 o 
 -14  46   1      979.90     1359.60    205.70 o 
 -12  46   1      372.35      615.47    194.90 o 
 -10  46   1     2370.29     1980.90    190.79 o 
  -8  46   1      503.63      434.22     94.73 o 
  -6  46   1     1108.17     1337.61     91.28 o 
  -4  46   1      226.14      143.06     43.87 o 
  -2  46   1     4345.42     4312.50    138.68 o 
   0  46   1       99.39       95.74     34.86 o 
   2  46   1     2320.50     2440.25     96.06 o 
   4  46   1      379.77      369.42     50.18 o 
   6  46   1     1070.68      967.62     91.62 o 
   8  46   1      127.66      216.44     86.84 o 
  10  46   1      899.69      902.75    155.80 o 
  12  46   1       51.92       12.49    150.38 o 
  14  46   1      175.79      329.31    245.79 o 
  16  46   1      109.52      280.65    219.64 o 
 -15  47   1      299.68      295.79    231.34 o 
 -13  47   1     3085.07     3272.81    416.06 o 
 -11  47   1     4507.33     4194.49    295.34 o 
  -9  47   1     3921.15     3444.53    206.89 o 
  -7  47   1     4220.79     3796.05    184.68 o 
  -5  47   1    11540.58    14056.57    445.59 o 
  -3  47   1      283.41      389.24     43.89 o 
  -1  47   1     4746.29     6728.22    200.85 o 
   1  47   1      414.95      373.15     44.12 o 
   3  47   1      938.20     1154.33     63.62 o 
   5  47   1     2317.90     2206.23    108.92 o 
   7  47   1     5282.20     4559.82    206.42 o 
   9  47   1     2950.81     2864.50    363.93 o 
  11  47   1      616.85      790.07    159.24 o 
  13  47   1     3306.66     2720.49    325.41 o 
  15  47   1      350.46      334.07    242.33 o 
 -16  48   1      123.55      202.73    203.77 o 
 -14  48   1       11.51       14.79    297.43 o 
 -12  48   1      855.10      620.61    148.87 o 
 -10  48   1     1181.19     1488.32    168.59 o 
  -8  48   1      800.26      659.48    102.65 o 
  -6  48   1     3404.48     2896.56    137.78 o 
  -4  48   1       74.55       12.07     41.08 o 
  -2  48   1      304.66      312.69     42.49 o 
   0  48   1      602.14      782.40     57.76 o 
   2  48   1      630.77     1050.24     78.40 o 
   4  48   1      309.20      193.31     46.48 o 
   6  48   1      152.11      -30.78     76.43 o 
   8  48   1      156.34      121.79    135.04 o 
  10  48   1      117.23      253.06    124.09 o 
  12  48   1      446.48      633.97    162.95 o 
  14  48   1      203.91      245.63    200.24 o 
  16  48   1      369.47      386.88    260.72 o 
 -15  49   1      269.83      210.59    230.64 o 
 -13  49   1     2363.31     2373.82    272.22 o 
 -11  49   1     1855.87     1865.57    226.78 o 
  -9  49   1     3993.12     3902.40    251.61 o 
  -7  49   1     4621.79     5082.67    250.03 o 
  -5  49   1     3378.52     3376.76    149.34 o 
  -3  49   1     2014.75     2363.05    125.30 o 
  -1  49   1     3521.01     3915.82    136.81 o 
   1  49   1      124.96      308.50     43.96 o 
   3  49   1      116.92       21.80     36.28 o 
   5  49   1    12355.76    14173.17    470.47 o 
   7  49   1      617.36      621.02    103.14 o 
   9  49   1    17731.83    16318.05    755.47 o 
  11  49   1      194.58      335.05    131.75 o 
  13  49   1     5578.26     5657.27    482.71 o 
  15  49   1       53.45       60.39    197.67 o 
 -16  50   1       69.25      180.86    217.44 o 
 -14  50   1      661.94      562.35    201.24 o 
 -12  50   1      357.14      524.24    156.73 o 
 -10  50   1     2521.34     2616.82    296.26 o 
  -8  50   1       83.49      148.26     76.31 o 
  -6  50   1     7084.31     7079.06    250.87 o 
  -4  50   1      315.10      292.49     64.47 o 
  -2  50   1     6459.18     5940.65    181.04 o 
   0  50   1       69.30       91.62     39.99 o 
   2  50   1     5858.04     5886.84    186.02 o 
   4  50   1      862.12      695.94     73.07 o 
   6  50   1      945.03     1058.49    102.53 o 
   8  50   1     2603.47     2629.70    185.04 o 
  10  50   1     2269.97     2275.24    219.77 o 
  12  50   1     1298.29     1384.15    197.53 o 
  14  50   1     1041.12      814.39    231.63 o 
  16  50   1      517.56      555.74    234.93 o 
 -15  51   1      726.79      401.90    211.81 o 
 -13  51   1      705.46      647.09    315.41 o 
 -11  51   1      726.44      670.44    187.77 o 
  -9  51   1       19.16      299.30    116.19 o 
  -7  51   1     1781.34     1957.50    126.79 o 
  -5  51   1      222.77       98.31     56.63 o 
  -3  51   1    24147.79    23060.26    618.61 o 
  -1  51   1     3247.45     3313.14    132.04 o 
   1  51   1    57149.42    57718.23   1449.13 o 
   3  51   1     1691.89     1707.31     98.84 o 
   5  51   1    52811.65    48225.62   1456.33 o 
   7  51   1     2109.95     2067.54    147.72 o 
   9  51   1    12168.37    11160.10    674.73 o 
  11  51   1     1091.54     1549.42    210.55 o 
  13  51   1      518.75     2474.02   1248.91 o 
  15  51   1        2.19       -3.49    186.35 o 
 -16  52   1       55.96      268.15    224.37 o 
 -14  52   1     1092.66     1378.60    244.44 o 
 -12  52   1      360.76      235.11    155.20 o 
 -10  52   1     1077.72     1121.60    164.67 o 
  -8  52   1      176.15      133.05     93.40 o 
  -6  52   1     6154.12     5723.23    231.56 o 
  -4  52   1     4263.90     4320.57    157.15 o 
  -2  52   1     4821.44     4278.55    144.16 o 
   0  52   1      570.35      733.61     62.51 o 
   2  52   1      171.52      280.82     51.58 o 
   4  52   1     3658.89     4057.15    188.46 o 
   6  52   1     6773.83     8286.07    317.57 o 
   8  52   1     2956.85     2897.52    223.59 o 
  10  52   1     6718.89     6676.67    399.44 o 
  12  52   1      377.22      635.89    176.96 o 
  14  52   1      939.34      828.74    246.28 o 
 -15  53   1       85.76      325.07    244.02 o 
 -13  53   1      770.01      983.21    260.81 o 
 -11  53   1       93.31      207.08    127.87 o 
  -9  53   1     3247.12     2594.04    227.62 o 
  -7  53   1     5764.89     5660.93    234.44 o 
  -5  53   1     3901.66     3668.39    149.34 o 
  -3  53   1    13184.62    13603.33    398.28 o 
  -1  53   1      401.65      501.23     59.96 o 
   1  53   1     1954.34     2329.47    106.64 o 
   3  53   1     1005.22      812.34     81.67 o 
   5  53   1     1685.96     3636.87    330.25 o 
   7  53   1     2504.12     3425.81    421.70 o 
   9  53   1     7297.14     8325.57    503.48 o 
  11  53   1     1160.84      929.84    262.87 o 
  13  53   1     5078.96     5541.00    488.08 o 
  15  53   1     1115.98     1306.02    284.15 o 
 -16  54   1       61.90       86.90    285.77 o 
 -14  54   1      418.59      755.56    204.05 o 
 -12  54   1      541.35      746.19    165.94 o 
 -10  54   1     2432.63     2165.92    299.56 o 
  -8  54   1      415.58      320.18    103.08 o 
  -6  54   1     1252.05     1108.79    103.85 o 
  -4  54   1     4801.36     4497.32    171.28 o 
  -2  54   1     4701.03     4978.58    171.00 o 
   0  54   1    12398.44    11780.40    337.03 o 
   2  54   1    21372.69    21421.71    649.10 o 
   4  54   1     2678.94     2825.61    154.23 o 
   6  54   1    17739.16    15138.94    614.16 o 
   8  54   1     1299.41     1519.78    142.43 o 
  10  54   1     1262.67     2152.10    215.04 o 
  12  54   1       67.95      182.54    178.66 o 
  14  54   1      108.35      467.96    382.32 o 
 -15  55   1       63.28       59.73    223.32 o 
 -13  55   1     2064.37     1360.46    342.30 o 
 -11  55   1      919.32      830.91    162.84 o 
  -9  55   1     2090.78     1777.06    228.58 o 
  -7  55   1     4284.13     3785.40    203.30 o 
  -5  55   1      981.66      734.79    100.92 o 
  -3  55   1     3806.26     2841.82    137.50 o 
  -1  55   1     1276.14     1291.93     78.82 o 
   1  55   1     1015.56      940.17     76.29 o 
   3  55   1      720.58      682.76     79.14 o 
   5  55   1     3053.82     3496.91    176.77 o 
   7  55   1      434.66      299.20     96.47 o 
   9  55   1     3520.33     3304.77    347.10 o 
  11  55   1     1783.13     1646.03    241.27 o 
  13  55   1     2373.41     1295.83    268.38 o 
  15  55   1      998.84     1085.07    269.72 o 
 -14  56   1     1295.39     1425.81    391.23 o 
 -12  56   1      742.70      758.43    190.06 o 
 -10  56   1     1316.28     1809.43    201.02 o 
  -8  56   1      959.50      937.75    149.47 o 
  -6  56   1     1083.74      880.15    102.23 o 
  -4  56   1      302.54      265.47     65.21 o 
  -2  56   1     1823.43     1724.04    104.95 o 
   0  56   1     1223.01     1286.21     87.50 o 
   2  56   1     1442.29     1744.13    103.77 o 
   4  56   1     9148.64     9941.99    373.39 o 
   6  56   1    11372.31    12118.77    437.58 o 
   8  56   1    12389.34    11542.02    517.88 o 
  10  56   1     6630.75     5904.48    372.74 o 
  12  56   1     3937.43     3687.35    361.47 o 
  14  56   1     1153.08     1045.90    262.29 o 
 -15  57   1     1390.04     1381.40    301.93 o 
 -13  57   1       42.08      475.84    199.19 o 
 -11  57   1     1865.64     2256.68    295.81 o 
  -9  57   1      338.04      469.31    127.81 o 
  -7  57   1     2656.73     1949.47    149.21 o 
  -5  57   1      616.77      477.59     80.50 o 
  -3  57   1      577.11      595.84     75.74 o 
  -1  57   1     9157.86     8576.62    279.09 o 
   1  57   1     1530.51     2109.06    111.48 o 
   3  57   1    12002.23    10998.23    380.10 o 
   5  57   1     5063.49     5118.65    229.41 o 
   7  57   1     3597.61     3422.05    207.81 o 
   9  57   1      651.29      817.84    146.22 o 
  11  57   1      213.00      744.04    201.92 o 
  13  57   1      145.45     -110.34    174.03 o 
  15  57   1     1463.64     1524.03    302.12 o 
 -14  58   1      527.97      436.75    217.21 o 
 -12  58   1     1447.48     1472.96    205.16 o 
 -10  58   1      379.89      569.37    145.87 o 
  -8  58   1     1167.37     1161.26    142.95 o 
  -6  58   1     2049.45     2177.95    167.61 o 
  -4  58   1      267.87      102.66     62.93 o 
  -2  58   1     1654.98     1703.66    104.97 o 
   0  58   1     1437.76     1700.70    105.42 o 
   2  58   1      453.20      376.98     64.31 o 
   4  58   1      671.46      699.12     83.60 o 
   6  58   1     1365.61     1342.79    123.93 o 
   8  58   1     4992.89     5032.09    408.79 o 
  10  58   1     1700.68     1612.39    208.99 o 
  12  58   1     4758.69     3823.63    344.43 o 
  14  58   1     2151.46     1811.52    314.03 o 
 -15  59   1      160.56      702.53    236.98 o 
 -13  59   1     1013.35      989.84    318.82 o 
 -11  59   1      523.65      253.60    139.82 o 
  -9  59   1      372.35      610.15    132.92 o 
  -7  59   1      885.75      997.23    167.26 o 
  -5  59   1     3263.40     3250.03    163.17 o 
  -3  59   1      847.42      629.90     80.22 o 
  -1  59   1     1275.11     1499.57     94.81 o 
   1  59   1      152.70      190.23     55.79 o 
   3  59   1     1782.35     2093.30    125.49 o 
   5  59   1     1414.45     1613.23    122.57 o 
   7  59   1     7564.61     6484.66    349.47 o 
   9  59   1     2323.86     1978.35    281.35 o 
  11  59   1     3366.82     3330.07    323.32 o 
  13  59   1      933.67     1170.36    264.70 o 
  15  59   1      297.17      499.70    221.10 o 
 -14  60   1      504.46     1112.61    271.30 o 
 -12  60   1      834.84      609.35    169.37 o 
 -10  60   1      423.25      679.74    157.10 o 
  -8  60   1      592.57      691.86    128.03 o 
  -6  60   1       62.72       48.08     70.92 o 
  -4  60   1     1104.43     1011.48     98.83 o 
  -2  60   1     1425.24     1105.40     91.45 o 
   0  60   1     1564.70     1765.15    104.27 o 
   2  60   1     1707.93     1694.35    137.10 o 
   4  60   1     1547.40     1987.12    142.17 o 
   6  60   1      259.55      292.22     85.52 o 
   8  60   1      393.37      424.18    118.34 o 
  10  60   1     1087.79     1501.79    223.39 o 
  12  60   1     2740.54     2352.52    286.56 o 
  14  60   1       45.43       69.52    206.17 o 
 -15  61   1      407.80      813.23    284.66 o 
 -13  61   1      330.57      794.93    238.29 o 
 -11  61   1      772.72      713.19    148.46 o 
  -9  61   1      917.73      861.85    144.12 o 
  -7  61   1     1015.52      825.92    114.98 o 
  -5  61   1      770.62      915.03    102.18 o 
  -3  61   1     3295.02     3647.68    171.65 o 
  -1  61   1       79.49      270.90     60.72 o 
   1  61   1       12.00      112.40     52.80 o 
   3  61   1     2301.92     2044.21    129.46 o 
   5  61   1      487.25      468.92     84.63 o 
   7  61   1     1155.04     1170.64    186.48 o 
   9  61   1      867.10     1164.06    207.99 o 
  11  61   1     1132.41     1222.02    340.36 o 
  13  61   1      947.77      721.55    253.77 o 
 -14  62   1      415.14      345.61    216.36 o 
 -12  62   1       63.06      208.35    162.36 o 
 -10  62   1      718.14     1089.26    177.46 o 
  -8  62   1     1298.37     1287.32    157.77 o 
  -6  62   1     1684.48     1282.25    190.50 o 
  -4  62   1     1242.74     1067.54     96.94 o 
  -2  62   1     1084.38     1037.45     96.31 o 
   0  62   1      607.67      804.23     80.33 o 
   2  62   1      725.79      881.52     92.16 o 
   4  62   1     2530.34     2308.98    140.77 o 
   6  62   1      460.11      353.37    162.21 o 
   8  62   1      933.11      469.28    204.34 o 
  10  62   1     2111.36     2784.80    313.99 o 
  12  62   1      185.50      368.77    176.51 o 
  14  62   1     1663.33     1551.13    302.85 o 
 -13  63   1       58.08      228.81    242.82 o 
 -11  63   1       52.49      195.05    130.89 o 
  -9  63   1      597.95      733.41    142.61 o 
  -7  63   1      466.87      620.31    110.39 o 
  -5  63   1     2041.60     2181.83    157.54 o 
  -3  63   1     6105.09     5947.84    240.92 o 
  -1  63   1     5644.87     5522.43    208.03 o 
   1  63   1    10372.93    10663.73    372.26 o 
   3  63   1     3703.67     3473.36    175.41 o 
   5  63   1     2568.47     3206.14    180.59 o 
   7  63   1      166.76       68.63    101.43 o 
   9  63   1      600.00      783.91    180.37 o 
  11  63   1     1176.55     1040.42    212.79 o 
  13  63   1      612.74      493.98    218.78 o 
 -14  64   1      788.41      897.24    256.01 o 
 -12  64   1      273.44      385.73    164.01 o 
 -10  64   1      542.62      585.48    137.78 o 
  -8  64   1      164.49      343.69    120.42 o 
  -6  64   1      638.03      546.43    103.17 o 
  -4  64   1      750.61      904.85    102.25 o 
  -2  64   1      853.58      838.53     84.49 o 
   0  64   1     2897.50     2605.78    129.59 o 
   2  64   1      771.75      900.42     94.06 o 
   4  64   1     1598.85     1496.50    128.32 o 
   6  64   1     2429.46     2339.06    200.43 o 
   8  64   1     1927.68     1992.60    242.96 o 
  10  64   1     1520.46     2132.67    260.88 o 
  12  64   1     3258.64     2833.88    465.95 o 
  14  64   1      502.54      505.33    223.59 o 
 -13  65   1      369.17      515.51    229.93 o 
 -11  65   1      620.49      659.30    175.76 o 
  -9  65   1     1315.46     1160.42    186.49 o 
  -7  65   1     1914.51     1647.31    148.17 o 
  -5  65   1     1034.98     1209.31    147.27 o 
  -3  65   1     1338.05     1557.27    129.01 o 
  -1  65   1      312.93      340.05     67.33 o 
   1  65   1      295.14      424.47     90.39 o 
   3  65   1     1561.08     1628.77    144.96 o 
   5  65   1      673.04      510.86     98.86 o 
   7  65   1     2054.38      966.02    357.86 o 
   9  65   1     1534.08     1543.11    323.79 o 
  11  65   1     2095.73     2404.71    293.37 o 
  13  65   1      880.02      901.33    282.13 o 
 -14  66   1     2835.54     2684.60    382.57 o 
 -12  66   1       82.85      151.47    179.39 o 
 -10  66   1      538.04      738.07    150.69 o 
  -8  66   1      183.15      205.85    114.41 o 
  -6  66   1      141.67      237.81     92.86 o 
  -4  66   1      462.07      497.92     90.24 o 
  -2  66   1     1666.26     1652.49    115.55 o 
   0  66   1       84.00      107.03     60.90 o 
   2  66   1     3427.28     3623.63    179.93 o 
   4  66   1      246.98      193.27     89.85 o 
   6  66   1     2341.13     2085.15    182.45 o 
   8  66   1      430.83      406.92    262.63 o 
  10  66   1      231.04      356.11    199.44 o 
  12  66   1      380.01      487.79    242.16 o 
 -13  67   1       11.37      485.11    214.34 o 
 -11  67   1       49.60       42.43    138.28 o 
  -9  67   1      611.98      539.32    190.71 o 
  -7  67   1     2179.31     2033.74    239.10 o 
  -5  67   1      811.34      824.66    113.35 o 
  -3  67   1     1863.37     1526.60    123.88 o 
  -1  67   1      184.23      280.66     70.24 o 
   1  67   1     1687.08     1845.81    149.80 o 
   3  67   1      506.50      580.65     87.48 o 
   5  67   1       64.45      118.19     81.78 o 
   7  67   1     2335.57     2805.59    392.74 o 
   9  67   1      418.02      511.11    165.68 o 
  11  67   1     2343.61     1938.99    352.95 o 
  13  67   1      178.26      356.70    216.08 o 
 -12  68   1       65.77      233.87    196.86 o 
 -10  68   1      736.71     1024.72    184.67 o 
  -8  68   1      221.15      431.78    154.62 o 
  -6  68   1      319.22      285.88    117.49 o 
  -4  68   1      693.04      692.80    101.00 o 
  -2  68   1      186.22      279.32     70.91 o 
   0  68   1      598.48      687.58     95.12 o 
   2  68   1      211.66      257.50     81.20 o 
   4  68   1      540.35      687.29    102.89 o 
   6  68   1      236.23      251.95    125.98 o 
   8  68   1      835.60     1180.53    299.19 o 
  10  68   1      292.80      475.11    174.48 o 
  12  68   1      442.64      426.14    195.17 o 
 -13  69   1       49.96      424.57    219.91 o 
 -11  69   1      399.93      722.38    202.58 o 
  -9  69   1       34.14      118.31    114.53 o 
  -7  69   1      553.42      443.75    125.23 o 
  -5  69   1      333.78      249.89     92.20 o 
  -3  69   1     3404.86     3553.06    182.56 o 
  -1  69   1      175.82      248.81     68.55 o 
   1  69   1     3919.20     3950.24    201.95 o 
   3  69   1       25.03       92.96     84.48 o 
   5  69   1     1935.97     1939.69    231.59 o 
   7  69   1       93.22      187.38    115.25 o 
   9  69   1       87.57      144.79    221.08 o 
  11  69   1     1002.63     1132.29    238.80 o 
  13  69   1      427.51      186.30    264.25 o 
 -12  70   1       87.79       63.02    168.58 o 
 -10  70   1     1957.22     1473.66    214.38 o 
  -8  70   1       85.88      182.43    117.37 o 
  -6  70   1     1019.24     1123.90    133.32 o 
  -4  70   1      274.70      467.29     95.38 o 
  -2  70   1      117.75      210.05     68.59 o 
   0  70   1       28.32      213.42     70.17 o 
   2  70   1      121.39       91.22     79.25 o 
   4  70   1      698.45     1113.64    140.28 o 
   6  70   1      105.65       71.07    120.07 o 
   8  70   1      391.11      608.86    295.02 o 
  10  70   1       90.00      157.09    156.00 o 
  12  70   1      289.92      504.88    218.99 o 
 -13  71   1      154.22      237.74    205.97 o 
 -11  71   1      491.61      376.95    282.58 o 
  -9  71   1      232.82      495.10    163.20 o 
  -7  71   1        6.94      118.48    116.11 o 
  -5  71   1       61.68      125.34     86.77 o 
  -3  71   1       11.06      117.97     71.77 o 
  -1  71   1       40.87      148.81     70.79 o 
   1  71   1     1485.67     1557.65    135.47 o 
   3  71   1       79.94      147.18    102.49 o 
   5  71   1     1772.76     1758.02    257.46 o 
   7  71   1       76.43      153.61    200.31 o 
   9  71   1      515.45      389.20    171.74 o 
  11  71   1      269.28      132.00    170.71 o 
 -12  72   1      564.18      730.81    333.15 o 
 -10  72   1       18.58       97.11    156.09 o 
  -8  72   1      411.02      256.21    173.24 o 
  -6  72   1     1841.70     2074.00    179.41 o 
  -4  72   1      202.83      331.28     90.41 o 
  -2  72   1     1676.67     1682.53    127.56 o 
   0  72   1       93.70      202.58     80.78 o 
   2  72   1      142.69      149.24     81.64 o 
   4  72   1      166.48      163.51     96.53 o 
   6  72   1       14.65      115.77    147.38 o 
   8  72   1       15.37      274.74    213.90 o 
  10  72   1      207.21      362.22    181.24 o 
  12  72   1      114.85        8.01    178.67 o 
 -11  73   1       90.96      379.18    188.63 o 
  -9  73   1       43.81       84.95    149.98 o 
  -7  73   1       72.61      187.77    146.98 o 
  -5  73   1      140.94      221.98    110.49 o 
  -3  73   1      256.53      202.50     78.90 o 
  -1  73   1      250.97      293.20     79.97 o 
   1  73   1      177.60      370.97     97.24 o 
   3  73   1      144.95      383.90    103.45 o 
   5  73   1      550.06      503.73    141.36 o 
   7  73   1      685.78      765.17    201.11 o 
   9  73   1      576.86      696.07    202.08 o 
  11  73   1      324.69      270.13    184.89 o 
 -12  74   1      988.04     1316.12    329.66 o 
 -10  74   1     1176.31     1041.04    225.07 o 
  -8  74   1     1033.41     1228.50    297.43 o 
  -6  74   1      254.92      594.95    118.87 o 
  -4  74   1      570.62      740.11    106.75 o 
  -2  74   1      568.68      699.87    121.71 o 
   0  74   1      490.82      324.36     84.45 o 
   2  74   1      692.86      805.22    111.56 o 
   4  74   1      606.56      497.05    176.23 o 
   6  74   1      191.97      322.59    146.14 o 
   8  74   1      429.91      392.42    167.22 o 
  10  74   1      129.75      374.71    181.00 o 
  12  74   1       11.94      271.20    190.66 o 
 -11  75   1     1456.87     1370.10    242.37 o 
  -9  75   1       33.93      292.98    172.05 o 
  -7  75   1      677.07      663.04    254.64 o 
  -5  75   1      936.60      926.09    132.02 o 
  -3  75   1       84.89      320.74     83.04 o 
  -1  75   1     4414.93     4581.63    261.56 o 
   1  75   1      872.94      943.95    117.49 o 
   3  75   1     3199.31     3260.82    226.04 o 
   5  75   1     1211.28     1375.71    223.77 o 
   7  75   1      560.55      470.60    190.21 o 
   9  75   1      697.07      369.30    187.54 o 
  11  75   1      179.04      -61.05    175.89 o 
 -12  76   1      686.03      703.36    352.20 o 
 -10  76   1       84.56      397.13    186.75 o 
  -8  76   1     2450.26     2500.42    292.12 o 
  -6  76   1       67.15      380.25    114.24 o 
  -4  76   1     2728.59     2571.55    174.78 o 
  -2  76   1       31.91       60.80     91.43 o 
   0  76   1     2166.91     2245.33    166.14 o 
   2  76   1     1103.80     1472.00    162.41 o 
   4  76   1      273.44      463.42    165.55 o 
   6  76   1      754.42     1041.00    164.81 o 
   8  76   1     1129.44      807.65    204.09 o 
  10  76   1      482.66      588.06    199.19 o 
 -11  77   1      363.86      487.92    269.18 o 
  -9  77   1     1076.99     1338.75    239.57 o 
  -7  77   1     1811.52     2157.64    361.27 o 
  -5  77   1     1822.33     2119.33    172.91 o 
  -3  77   1     1497.60     1500.25    142.94 o 
  -1  77   1      145.83      162.39    120.49 o 
   1  77   1     1877.81     2247.12    169.52 o 
   3  77   1      706.41      826.48    142.42 o 
   5  77   1      801.45      996.29    267.68 o 
   7  77   1      380.54      266.23    160.78 o 
   9  77   1      151.76      203.81    164.17 o 
  11  77   1       97.10      325.29    201.07 o 
 -10  78   1      170.88      263.82    180.88 o 
  -8  78   1      823.07      681.66    186.29 o 
  -6  78   1     1437.95     1925.59    207.20 o 
  -4  78   1     1622.58     1792.98    162.42 o 
  -2  78   1     1825.24     2465.78    209.35 o 
   0  78   1     5008.19     5460.06    330.28 o 
   2  78   1      712.13      785.47    157.52 o 
   4  78   1     4559.26     4286.02    280.09 o 
   6  78   1      224.72      158.53    245.60 o 
   8  78   1      524.91      458.62    175.13 o 
  10  78   1       70.92     -132.42    164.21 o 
 -11  79   1      467.22      387.57    208.63 o 
  -9  79   1      307.29      372.48    187.44 o 
  -7  79   1      449.06      631.14    202.69 o 
  -5  79   1     1831.57     2009.59    187.97 o 
  -3  79   1     3022.14     3277.29    208.28 o 
  -1  79   1     2410.65     2489.91    194.51 o 
   1  79   1     2961.04     2852.01    208.19 o 
   3  79   1      731.46     1010.08    168.58 o 
   5  79   1      315.31      530.85    146.67 o 
   7  79   1      630.28     1058.29    220.16 o 
   9  79   1       92.96      158.91    171.09 o 
 -10  80   1      497.05      680.31    212.44 o 
  -8  80   1     1000.32     1386.72    287.72 o 
  -6  80   1      170.83      901.94    216.15 o 
  -4  80   1     1509.15     1812.81    164.45 o 
  -2  80   1      484.31      692.77    128.24 o 
   0  80   1      157.65      605.29    129.39 o 
   2  80   1      530.21      529.89    129.27 o 
   4  80   1       67.24      313.73    175.65 o 
   6  80   1      113.05      244.80    138.65 o 
   8  80   1       32.17      239.44    168.92 o 
  10  80   1      214.90      328.56    192.20 o 
  -9  81   1      587.87      550.14    198.26 o 
  -7  81   1     1918.07     1791.08    366.93 o 
  -5  81   1      561.73      644.65    181.51 o 
  -3  81   1      701.75     1382.34    226.11 o 
  -1  81   1     2788.27     2901.55    214.29 o 
   1  81   1      328.96      545.06    130.65 o 
   3  81   1     5922.10     6918.13    400.24 o 
   5  81   1     1414.11     1985.86    323.02 o 
   7  81   1     2877.04     2964.13    325.16 o 
   9  81   1      433.24      174.83    175.56 o 
 -10  82   1      531.23      698.54    403.04 o 
  -8  82   1      714.18      943.66    225.00 o 
  -6  82   1      265.29      539.84    160.67 o 
  -4  82   1     2753.37     3317.67    337.46 o 
  -2  82   1      127.53      282.35    114.19 o 
   0  82   1     3859.61     4611.05    297.40 o 
   2  82   1     1277.05     1475.62    232.44 o 
   4  82   1      363.98      741.84    152.09 o 
   6  82   1      999.17      741.90    164.46 o 
   8  82   1      146.80      427.08    184.13 o 
  10  82   1      172.04      232.54    187.71 o 
  -9  83   1      807.32      649.42    212.70 o 
  -7  83   1      167.67      603.89    175.80 o 
  -5  83   1     1747.32     1968.02    272.92 o 
  -3  83   1      435.82      819.69    199.43 o 
  -1  83   1     1329.41     1737.32    189.64 o 
   1  83   1     1117.61     1196.68    175.66 o 
   3  83   1       17.35      463.97    133.43 o 
   5  83   1      458.83      414.72    150.19 o 
   7  83   1      873.75     1040.78    221.87 o 
   9  83   1       61.00      -23.73    166.58 o 
  -8  84   1      562.20      679.39    186.08 o 
  -6  84   1       10.07      267.52    144.59 o 
  -4  84   1      191.23      658.12    192.43 o 
  -2  84   1      113.70      247.57    122.72 o 
   0  84   1     1232.06     1389.00    270.22 o 
   2  84   1      336.46      584.41    157.00 o 
   4  84   1     2440.58     2708.29    281.19 o 
   6  84   1      749.84      845.55    178.51 o 
   8  84   1      560.90      702.99    200.59 o 
  -9  85   1      636.28      716.99    188.11 o 
  -7  85   1       51.56      249.38    148.44 o 
  -5  85   1      399.52      655.72    164.14 o 
  -3  85   1      335.10      719.32    172.37 o 
  -1  85   1       27.45      330.12    132.77 o 
   1  85   1      150.11      476.05    138.77 o 
   3  85   1      751.66      837.53    150.22 o 
   5  85   1      262.42      404.48    147.84 o 
   7  85   1      359.78      535.50    193.87 o 
   9  85   1      480.53      917.25    230.67 o 
  -8  86   1      348.15      560.96    183.14 o 
  -6  86   1      787.98      630.28    190.35 o 
  -4  86   1      371.83      630.36    174.88 o 
  -2  86   1      146.36      229.33    131.12 o 
   0  86   1        1.91      325.69    127.80 o 
   2  86   1      613.83      847.32    159.70 o 
   4  86   1      713.30      616.86    177.52 o 
   6  86   1     1157.43      768.42    176.69 o 
   8  86   1      338.21      783.91    211.00 o 
  -7  87   1       39.31      277.67    156.58 o 
  -5  87   1      251.10      424.84    151.33 o 
  -3  87   1        6.71      535.41    250.45 o 
  -1  87   1     1391.78     2020.57    211.75 o 
   1  87   1      508.29      610.43    168.43 o 
   3  87   1      798.72     1042.06    206.60 o 
   5  87   1      772.10     1073.87    192.24 o 
   7  87   1       73.31      416.63    187.21 o 
  -8  88   1      547.71      451.50    177.78 o 
  -6  88   1     1156.59     1090.52    224.80 o 
  -4  88   1      673.68      933.01    299.81 o 
  -2  88   1      726.47      901.96    196.41 o 
   0  88   1      934.43     1343.00    186.84 o 
   2  88   1      310.27      355.88    144.57 o 
   4  88   1      132.64      664.82    167.66 o 
   6  88   1      794.40      732.59    300.01 o 
  -7  89   1       22.36      210.54    184.96 o 
  -5  89   1     1486.40     1243.80    233.99 o 
  -3  89   1       84.19      363.13    190.92 o 
  -1  89   1      408.12      601.85    165.41 o 
   1  89   1      484.62      925.17    183.71 o 
   3  89   1      166.36      405.75    163.90 o 
   5  89   1      113.32      269.27    146.59 o 
   7  89   1      179.78      318.04    181.76 o 
  -6  90   1      687.61      944.62    248.12 o 
  -4  90   1     1288.21     1170.83    323.52 o 
  -2  90   1     1145.03      640.49    216.09 o 
   0  90   1     2120.95     2795.83    264.09 o 
   2  90   1      379.72      386.26    150.74 o 
   4  90   1     1860.21     1940.61    269.95 o 
   6  90   1      148.36      587.84    195.04 o 
  -5  91   1      112.36       75.28    266.93 o 
  -3  91   1      248.61      440.75    213.93 o 
  -1  91   1     2208.87     2426.68    287.76 o 
   1  91   1      170.13      365.38    147.04 o 
   3  91   1     1443.33     1522.95    246.37 o 
   5  91   1      512.87      518.40    232.24 o 
  -6  92   1      109.32     -159.84    184.07 o 
  -4  92   1      485.93      221.29    400.57 o 
  -2  92   1      430.99      550.08    256.49 o 
   0  92   1       25.90       51.16    148.05 o 
   2  92   1      559.58      892.71    243.42 o 
   4  92   1      545.86      808.17    271.41 o 
  -5  93   1     1534.49     1900.77    321.75 o 
  -3  93   1      751.22      873.23    240.71 o 
  -1  93   1      750.32      714.85    331.99 o 
   1  93   1      113.24      -43.11    150.89 o 
   3  93   1       27.43      118.10    163.24 o 
   5  93   1        6.18       98.41    153.97 o 
  -4  94   1      793.68      761.90    240.02 o 
  -2  94   1      274.74      368.27    197.13 o 
   0  94   1      578.36      758.39    194.36 o 
   2  94   1     1385.35     1075.73    257.71 o 
   4  94   1     1204.94      753.83    269.30 o 
  -3  95   1       67.22      381.48    195.58 o 
  -1  95   1       58.83      371.72    166.89 o 
   1  95   1      121.19      551.96    183.71 o 
   3  95   1       54.79      112.66    161.20 o 
  -2  96   1      120.57      631.21    214.90 o 
   0  96   1       99.18      -70.09    145.71 o 
   2  96   1       66.78      214.67    202.78 o 
 -18   0   2      513.56      691.98    259.66 o 
 -16   0   2     5775.67     4742.97    439.34 o 
 -14   0   2       82.34      171.24    127.36 o 
 -12   0   2     4220.24     4666.49    321.38 o 
 -10   0   2     1954.76     3167.42    485.75 o 
  -8   0   2    26674.41    26396.37   1380.33 o 
  -6   0   2    39165.61    39336.10   2052.39 o 
  -4   0   2   541427.13   547907.88  26561.22 o 
  -2   0   2   145412.50   165113.17  10699.81 o 
   0   0   2   102468.41   120146.00   7845.37 o 
   2   0   2   234993.27   263305.16   8303.71 o 
   4   0   2       35.00      127.38     40.00 o 
   6   0   2    16890.39    16401.08    589.47 o 
   8   0   2     5358.92     4487.87    205.43 o 
  10   0   2       99.00       72.18     82.13 o 
  12   0   2     4073.88     3794.56    292.30 o 
  14   0   2      104.55      143.93    137.54 o 
  16   0   2     2987.57     2904.01    859.50 o 
  18   0   2      389.12      651.86    556.86 o 
 -19   1   2      560.32      666.84    233.57 o 
 -17   1   2     4887.63     5462.46    440.28 o 
 -15   1   2     9164.80    11130.86    733.01 o 
 -13   1   2    27428.47    27726.17   1238.05 o 
 -11   1   2    36072.75    33550.18   1308.67 o 
  -9   1   2    83870.22    70756.76   2485.12 o 
  -7   1   2    93073.09    91869.64   3147.81 o 
  -5   1   2    79472.11    74828.91   2786.11 o 
  -3   1   2    96680.40    80113.01   2870.89 o 
  -1   1   2      926.34      655.05     71.33 o 
   1   1   2     9017.73     5050.60    147.35 o 
   3   1   2     3253.75     2843.26    106.08 o 
   5   1   2    20802.23    18661.49    479.27 o 
   7   1   2     5599.88     5255.51    157.80 o 
   9   1   2     5294.03     5720.70    275.51 o 
  11   1   2      558.43      706.41     96.97 o 
  13   1   2     1201.02     1252.63    164.64 o 
  15   1   2      257.54      237.83    127.94 o 
  17   1   2      182.23      112.92    172.66 o 
 -18   2   2       38.22      419.18    170.77 o 
 -16   2   2     1146.76     1775.49    220.01 o 
 -14   2   2      262.72      193.89    106.13 o 
 -12   2   2    12436.62    13044.80    511.31 o 
 -10   2   2     7225.61     7106.30    318.38 o 
  -8   2   2   103763.78    99496.15   3543.81 o 
  -6   2   2    32512.35    32514.04   1593.42 o 
  -4   2   2   181871.16   139221.88   5564.61 o 
  -2   2   2    12915.57     7855.40    347.46 o 
   0   2   2       46.20      -11.72     21.46 o 
   2   2   2    18117.61    10939.57    316.78 o 
   4   2   2     5812.18     4661.61    146.36 o 
   6   2   2    15640.18    15856.71    411.95 o 
   8   2   2     8882.40     6846.31    200.46 o 
  10   2   2     1421.56     1654.42    104.82 o 
  12   2   2     5143.72     4790.58    246.67 o 
  14   2   2      767.25      578.35    192.67 o 
  16   2   2     1359.14     1618.42    249.93 o 
  18   2   2      101.51      450.76    201.35 o 
 -19   3   2     5198.45     5976.71    492.86 o 
 -17   3   2     4705.54     5709.38    352.83 o 
 -15   3   2     7327.22     7302.99    408.67 o 
 -13   3   2     5095.19     6138.80    276.47 o 
 -11   3   2     2233.39     6224.39    303.88 o 
  -9   3   2    10578.72    11996.62    416.71 o 
  -7   3   2   104763.14    90431.06   2978.34 o 
  -5   3   2   183431.03   169163.58   5234.42 o 
  -3   3   2   889514.94   916433.88  27337.18 o 
  -1   3   2   117255.80   137001.91   7271.66 o 
   1   3   2   499784.91   564681.00  13230.49 o 
   3   3   2    36378.48    37068.74    931.34 o 
   5   3   2     8259.59     9366.08    265.18 o 
   7   3   2      439.93      321.50     43.99 o 
   9   3   2     2872.13     2526.99    113.84 o 
  11   3   2     3802.03     4179.63    297.66 o 
  13   3   2     2741.67     3277.90    322.26 o 
  15   3   2     3672.82     3390.84    402.03 o 
  17   3   2     1170.59     1228.38    234.13 o 
 -18   4   2      396.27      122.15    205.72 o 
 -16   4   2     7127.83     6963.17    384.92 o 
 -14   4   2      374.48      368.00    107.29 o 
 -12   4   2    29229.33    26893.90   1123.64 o 
 -10   4   2     4425.75     4182.72    219.79 o 
  -8   4   2    44354.07    35476.70   1125.86 o 
  -6   4   2    13008.38    11037.99    583.44 o 
  -4   4   2    14776.26     8798.37    396.77 o 
  -2   4   2      795.90      480.34     35.86 o 
   0   4   2       84.97       40.09     15.16 o 
   2   4   2      311.84      175.25     22.52 o 
   4   4   2    31377.42    26413.75    802.47 o 
   6   4   2     3224.07     2699.81     97.84 o 
   8   4   2    30642.05    29374.07    804.57 o 
  10   4   2      761.42      855.83     86.96 o 
  12   4   2     4180.58     4946.77    265.60 o 
  14   4   2      893.94      944.40    140.02 o 
  16   4   2      833.77      686.18    181.60 o 
  18   4   2      150.43        4.31    196.80 o 
 -19   5   2      439.32      296.73    279.57 o 
 -17   5   2      676.13      907.18    179.84 o 
 -15   5   2     5084.51     6748.49    333.88 o 
 -13   5   2     5139.52     5492.23    347.39 o 
 -11   5   2    47756.96    44654.53   1472.53 o 
  -9   5   2    36599.68    36114.20   1185.66 o 
  -7   5   2   145074.64   154412.92   4968.06 o 
  -5   5   2    54500.75    40863.06   1657.85 o 
  -3   5   2   124640.32    95381.27   3809.66 o 
  -1   5   2      714.73      523.60     49.78 o 
   1   5   2     3759.04     2121.86     88.52 o 
   3   5   2     4363.64     3150.59    147.96 o 
   5   5   2     2894.76     3309.27    116.36 o 
   7   5   2      276.66       84.81     37.17 o 
   9   5   2      348.02      252.51     68.34 o 
  11   5   2     4758.24     5611.37    260.18 o 
  13   5   2      181.07      425.64     97.41 o 
  15   5   2     1819.00     2568.53    242.17 o 
  17   5   2      220.45      271.96    181.90 o 
 -18   6   2      202.38       40.86    224.41 o 
 -16   6   2     1782.63     2090.36    212.24 o 
 -14   6   2       48.56      -24.02     74.65 o 
 -12   6   2      772.79     3601.82    432.53 o 
 -10   6   2      509.79      480.73     73.78 o 
  -8   6   2    19964.62    17089.20    655.16 o 
  -6   6   2     4708.35     3958.42    156.30 o 
  -4   6   2    10118.42    10079.45    309.80 o 
  -2   6   2      224.33      208.19     23.09 o 
   0   6   2      691.23      789.86     31.47 o 
   2   6   2       79.28       25.48     20.25 o 
   4   6   2    70400.07    69266.37   1955.55 o 
   6   6   2      186.49       98.99     37.01 o 
   8   6   2     7776.66     7980.31    251.07 o 
  10   6   2      269.58      311.90     65.33 o 
  12   6   2     1339.12     1885.08    143.96 o 
  14   6   2       27.17      134.87    113.88 o 
  16   6   2     3075.44     3078.44    267.62 o 
  18   6   2      372.87      302.38    227.93 o 
 -19   7   2     3678.78     2696.77    339.57 o 
 -17   7   2     2083.06     2431.84    245.17 o 
 -15   7   2    19745.26    20162.64    815.81 o 
 -13   7   2     5556.64     5740.42    299.56 o 
 -11   7   2    36794.98    35816.56   1366.93 o 
  -9   7   2     4560.95     3823.08    175.96 o 
  -7   7   2    26995.79    22872.68    732.96 o 
  -5   7   2      864.00      729.06     60.98 o 
  -3   7   2     8053.69     4700.76    177.38 o 
  -1   7   2      594.32      253.38     40.20 o 
   1   7   2      156.60      109.07     18.21 o 
   3   7   2     3599.65     2358.56     97.61 o 
   5   7   2     6539.26     6076.44    262.58 o 
   7   7   2     1807.95     1643.26     78.08 o 
   9   7   2     3963.26     4232.54    159.67 o 
  11   7   2     7011.63     7249.66    273.50 o 
  13   7   2     1186.54     1408.71    131.25 o 
  15   7   2     2960.68     2905.02    275.23 o 
  17   7   2      381.88       94.95    173.73 o 
 -18   8   2      567.36      343.90    179.85 o 
 -16   8   2     2200.18     2750.66    237.27 o 
 -14   8   2      473.24      500.81    112.77 o 
 -12   8   2    17684.69    16749.68    593.40 o 
 -10   8   2      464.44      477.35     74.18 o 
  -8   8   2    20033.25    19557.54   1086.02 o 
  -6   8   2     1901.32     1558.15    101.69 o 
  -4   8   2     3847.20     2856.94    141.08 o 
  -2   8   2      405.37      256.01     26.13 o 
   0   8   2       19.12       10.49     14.84 o 
   2   8   2      338.81      128.20     20.05 o 
   4   8   2    35635.99    28491.77   1122.49 o 
   6   8   2     3130.80     2295.84    129.98 o 
   8   8   2    36193.56    32928.85    901.67 o 
  10   8   2     2765.53     2675.57    179.87 o 
  12   8   2     7168.73     7707.25    314.41 o 
  14   8   2      861.95      583.62    142.75 o 
  16   8   2      365.85      860.82    176.35 o 
  18   8   2       38.62      -50.39    202.88 o 
 -19   9   2     4913.63     5031.53    455.85 o 
 -17   9   2      827.67      512.26    165.84 o 
 -15   9   2     9623.53     8397.70    382.02 o 
 -13   9   2      221.83      845.70    201.86 o 
 -11   9   2     4094.56     3907.96    308.83 o 
  -9   9   2     1214.94     1215.33     87.16 o 
  -7   9   2     2107.96     1871.26    101.59 o 
  -5   9   2     6261.84     6240.25    214.72 o 
  -3   9   2    77672.39    78300.19   2250.46 o 
  -1   9   2   132705.09   145801.92   5278.60 o 
   1   9   2     6136.99     7898.26    231.23 o 
   3   9   2     7665.49     7818.79    217.16 o 
   5   9   2    10806.34     8961.47    266.74 o 
   7   9   2      343.38      332.91     42.89 o 
   9   9   2      941.28     1150.74     80.62 o 
  11   9   2     1766.59     2911.43    389.40 o 
  13   9   2      189.96      290.96    141.08 o 
  15   9   2     2626.00     1895.09    224.37 o 
  17   9   2      221.73       55.96    200.25 o 
 -18  10   2      118.37      113.21    258.28 o 
 -16  10   2     3705.77     3182.85    233.51 o 
 -14  10   2     1522.32     1279.37    147.30 o 
 -12  10   2     6672.32     6228.04    289.52 o 
 -10  10   2     1350.46     1299.28     93.02 o 
  -8  10   2    23266.00    20670.22    676.95 o 
  -6  10   2     6337.98     5916.28    310.13 o 
  -4  10   2    33517.43    30478.54   2442.50 o 
  -2  10   2    19111.07    12132.66    612.51 o 
   0  10   2      478.64      367.89     29.50 o 
   2  10   2    14597.52    10370.05    408.39 o 
   4  10   2     2521.98     1462.88     83.58 o 
   6  10   2    23323.66    24186.77    663.07 o 
   8  10   2    10848.94     8817.14    308.00 o 
  10  10   2     3970.77     4328.20    175.13 o 
  12  10   2     7454.83     7552.09    504.65 o 
  14  10   2       82.91      211.70    123.58 o 
  16  10   2     1173.35     1195.94    189.87 o 
  18  10   2      154.89      756.26    259.88 o 
 -19  11   2     1255.76     1307.50    331.96 o 
 -17  11   2      145.60       72.86    143.07 o 
 -15  11   2     1325.58     1309.87    154.76 o 
 -13  11   2     4199.45     3754.93    235.22 o 
 -11  11   2     3634.26     3571.29    182.03 o 
  -9  11   2     6185.73     5601.53    200.97 o 
  -7  11   2     3084.01     2763.43    113.95 o 
  -5  11   2     8773.57     8249.46    275.72 o 
  -3  11   2    20266.41    16668.64   1356.15 o 
  -1  11   2     3526.66     2159.17    101.96 o 
   1  11   2      127.69       35.92     21.78 o 
   3  11   2     2826.95     2390.94     91.29 o 
   5  11   2      361.19      298.93     37.43 o 
   7  11   2     1440.80     1600.54     86.12 o 
   9  11   2      110.07       78.70     46.11 o 
  11  11   2     2144.65     2521.35    139.23 o 
  13  11   2      682.37      391.86    119.90 o 
  15  11   2      270.92      423.07    162.32 o 
  17  11   2      668.07      548.12    195.78 o 
 -18  12   2      166.29      183.64    173.18 o 
 -16  12   2      741.75      502.38    151.46 o 
 -14  12   2      132.84      355.15    112.49 o 
 -12  12   2      814.21      752.76    130.04 o 
 -10  12   2       26.38      215.99     58.92 o 
  -8  12   2     3222.31     3071.41    123.01 o 
  -6  12   2     3749.69     3920.40    162.59 o 
  -4  12   2    62650.03    62018.60   1645.19 o 
  -2  12   2   130482.45   139687.95   4053.28 o 
   0  12   2     7412.63     7806.37    203.91 o 
   2  12   2   206762.56   223897.45   5605.27 o 
   4  12   2      249.93      453.78     35.60 o 
   6  12   2    20244.87    19025.35    530.94 o 
   8  12   2      484.89      564.80     60.31 o 
  10  12   2      296.80      498.96    111.80 o 
  12  12   2     2899.58     3296.57    182.63 o 
  14  12   2      914.37      494.96    137.91 o 
  16  12   2     4416.83     5056.96    523.27 o 
  18  12   2     1314.04     1335.65    474.60 o 
 -19  13   2      813.47      510.27    224.37 o 
 -17  13   2       65.87      124.12    140.65 o 
 -15  13   2     1296.68     1104.45    144.88 o 
 -13  13   2     2097.40     1757.45    154.28 o 
 -11  13   2      203.90      213.72     83.18 o 
  -9  13   2     3983.86     4123.49    160.43 o 
  -7  13   2      501.96      427.64     45.23 o 
  -5  13   2     2136.16     1485.98     72.00 o 
  -3  13   2     2885.08     2508.08    115.68 o 
  -1  13   2      140.09       55.34     17.62 o 
   1  13   2     2772.48     2973.16    118.11 o 
   3  13   2      483.44      583.92     47.23 o 
   5  13   2      594.47      507.02     43.94 o 
   7  13   2     1023.26      910.11     62.29 o 
   9  13   2      681.87      852.89     76.47 o 
  11  13   2     1064.17     1536.90    121.44 o 
  13  13   2      195.43      338.25    113.86 o 
  15  13   2       37.59      479.34    147.92 o 
  17  13   2      275.18      212.99    164.52 o 
 -18  14   2      242.89      327.00    181.97 o 
 -16  14   2      415.99      372.24    136.29 o 
 -14  14   2     1825.27     1898.32    176.09 o 
 -12  14   2      319.56      247.94     90.13 o 
 -10  14   2     3093.38     2672.35    135.56 o 
  -8  14   2     3391.32     3111.33    124.02 o 
  -6  14   2     8413.83     8624.75    265.48 o 
  -4  14   2     3025.53     3084.42    194.15 o 
  -2  14   2     7888.02     5538.82    371.49 o 
   0  14   2      126.66       85.69     18.18 o 
   2  14   2     8413.12     8799.25    278.04 o 
   4  14   2       21.21       24.41     24.71 o 
   6  14   2    12877.58    12779.20    438.43 o 
   8  14   2      744.56      795.83     63.54 o 
  10  14   2     3148.81     3236.20    165.60 o 
  12  14   2      280.38      238.90     98.25 o 
  14  14   2     1845.23     2346.25    216.90 o 
  16  14   2      126.53      222.52    160.33 o 
  18  14   2      724.18      912.78    264.56 o 
 -19  15   2      523.09      358.96    219.46 o 
 -17  15   2      441.63      631.05    154.02 o 
 -15  15   2      467.03      393.15    124.17 o 
 -13  15   2     3001.58     4081.38    347.07 o 
 -11  15   2      304.65      179.15     83.04 o 
  -9  15   2     2336.40     2267.84    136.42 o 
  -7  15   2      253.71      295.44     41.46 o 
  -5  15   2     1487.22     1687.95     72.60 o 
  -3  15   2    23528.96    25688.03    692.88 o 
  -1  15   2     4259.56     4833.96    137.88 o 
   1  15   2     6309.32     8083.48    210.18 o 
   3  15   2      926.68      938.62     44.66 o 
   5  15   2      593.77      801.89     49.94 o 
   7  15   2      476.02      510.90     52.69 o 
   9  15   2      630.97      536.31     63.66 o 
  11  15   2     1154.45     1171.16    156.92 o 
  13  15   2      578.75      473.74    121.51 o 
  15  15   2      360.68      185.83    152.55 o 
  17  15   2      467.25      716.45    212.01 o 
 -18  16   2      769.06      545.37    199.38 o 
 -16  16   2     1031.00     1044.45    161.83 o 
 -14  16   2     2331.69     2233.47    194.31 o 
 -12  16   2     1042.51     1160.44    121.80 o 
 -10  16   2     2678.47     2977.23    204.94 o 
  -8  16   2      312.17      413.20     51.17 o 
  -6  16   2     1878.44     1852.28     87.96 o 
  -4  16   2     4318.39     3788.38    123.27 o 
  -2  16   2     2198.24     1592.26     77.48 o 
   0  16   2      609.47      680.29     32.47 o 
   2  16   2     2077.51     1682.75     59.65 o 
   4  16   2      168.58      229.96     31.65 o 
   6  16   2     6913.36     6910.19    200.24 o 
   8  16   2     1769.57     2165.33     98.52 o 
  10  16   2     1935.00     2478.83    144.67 o 
  12  16   2     1479.42     1876.48    155.10 o 
  14  16   2      923.04     1127.23    191.68 o 
  16  16   2     1375.83      927.46    207.66 o 
  18  16   2       31.98      203.38    184.08 o 
 -19  17   2      238.04      334.43    217.55 o 
 -17  17   2       10.73      -85.92    121.68 o 
 -15  17   2      119.92      411.10    123.99 o 
 -13  17   2     1571.21     1355.13    140.52 o 
 -11  17   2      232.30      231.30     84.89 o 
  -9  17   2     3245.03     3387.46    145.52 o 
  -7  17   2      794.15      551.51     49.19 o 
  -5  17   2     3264.76     2944.26    105.21 o 
  -3  17   2     3028.99     3667.48    285.66 o 
  -1  17   2     1961.68     1670.80     59.13 o 
   1  17   2       47.54       12.57     22.73 o 
   3  17   2     1260.56      927.54     42.16 o 
   5  17   2     2641.15     2900.38    104.64 o 
   7  17   2     3591.57     3468.74    131.54 o 
   9  17   2      509.17      626.26     66.02 o 
  11  17   2     1673.14     2007.68    136.13 o 
  13  17   2      203.61       63.39    105.97 o 
  15  17   2      101.18       84.26    133.10 o 
  17  17   2      317.80      529.54    249.01 o 
 -18  18   2      247.86      338.50    189.13 o 
 -16  18   2       12.43       -6.35    115.43 o 
 -14  18   2      133.47      320.49    119.82 o 
 -12  18   2      434.87      957.50    118.80 o 
 -10  18   2      514.08      592.33     86.27 o 
  -8  18   2     1637.54     1531.82     87.50 o 
  -6  18   2      314.81      527.41     45.49 o 
  -4  18   2     1161.80     1756.89     72.63 o 
  -2  18   2     9613.75     9369.35    274.58 o 
   0  18   2    19809.85    21664.49    528.31 o 
   2  18   2    24286.13    26181.10    722.44 o 
   4  18   2      255.90      236.50     32.25 o 
   6  18   2     1894.39     2190.23     88.69 o 
   8  18   2     2182.16     2095.37    106.13 o 
  10  18   2      716.97      538.99    124.41 o 
  12  18   2      701.34      813.89    144.28 o 
  14  18   2      457.48      498.24    158.02 o 
  16  18   2      239.18      160.48    171.83 o 
  18  18   2      797.62      745.79    265.59 o 
 -17  19   2      264.11      204.19    140.31 o 
 -15  19   2     2017.16     2092.58    217.45 o 
 -13  19   2      130.21      116.66     92.53 o 
 -11  19   2      451.24      451.98     92.76 o 
  -9  19   2     2302.96     2454.18    131.18 o 
  -7  19   2      562.18      526.46     81.71 o 
  -5  19   2     2369.80     2294.86     88.70 o 
  -3  19   2     4890.78     4758.22    155.27 o 
  -1  19   2      160.82       60.26     21.95 o 
   1  19   2      192.59      207.56     27.36 o 
   3  19   2     9707.94     9657.01    258.86 o 
   5  19   2      927.71     1084.10     56.10 o 
   7  19   2     7620.94     7742.85    233.92 o 
   9  19   2     1536.64     1697.51     99.41 o 
  11  19   2     2971.67     3087.80    200.24 o 
  13  19   2      182.24      241.27    109.69 o 
  15  19   2      170.26      232.83    164.76 o 
  17  19   2      206.17      245.65    178.50 o 
 -18  20   2     1520.97     1001.32    192.82 o 
 -16  20   2     1578.93     1529.76    195.56 o 
 -14  20   2     2651.95     2975.49    250.99 o 
 -12  20   2     1733.12     1521.39    139.96 o 
 -10  20   2     1120.14     1017.00    103.96 o 
  -8  20   2     1865.23     1613.41     91.39 o 
  -6  20   2     7083.77     6807.62    216.92 o 
  -4  20   2     1110.25     1100.43     53.51 o 
  -2  20   2     8467.11     7495.17    598.65 o 
   0  20   2     1698.80     1860.10     60.36 o 
   2  20   2      661.84      799.34     57.55 o 
   4  20   2     4614.29     4692.83    134.56 o 
   6  20   2     1394.79     1396.53     70.72 o 
   8  20   2     6848.87     8042.73    269.35 o 
  10  20   2     4124.32     4123.11    223.28 o 
  12  20   2      776.32      795.15    131.54 o 
  14  20   2     2654.08     3056.59    482.01 o 
  16  20   2      527.73      109.06    155.74 o 
  18  20   2      329.34      286.42    197.84 o 
 -17  21   2       53.31       37.58    132.15 o 
 -15  21   2      481.48      629.78    140.52 o 
 -13  21   2      743.11      513.67    109.14 o 
 -11  21   2      151.53      227.25     81.72 o 
  -9  21   2      817.37      937.12     86.44 o 
  -7  21   2      407.06      338.67     44.12 o 
  -5  21   2     2784.30     3065.92    111.11 o 
  -3  21   2      224.91      452.05     36.36 o 
  -1  21   2    38116.89    42866.44   1102.30 o 
   1  21   2     3998.64     2913.06     92.50 o 
   3  21   2    35500.99    35083.54    877.35 o 
   5  21   2      752.13      984.42     55.22 o 
   7  21   2     4017.72     3553.95    132.80 o 
   9  21   2      271.34      307.88     65.33 o 
  11  21   2     2837.74     3376.32    444.49 o 
  13  21   2     1728.13     2208.50    304.56 o 
  15  21   2     1735.25     1421.47    244.64 o 
  17  21   2     1003.31      634.66    267.92 o 
 -18  22   2       79.04      467.90    177.96 o 
 -16  22   2       94.75      168.80    120.59 o 
 -14  22   2      886.64      922.01    133.72 o 
 -12  22   2       44.65       81.51     82.05 o 
 -10  22   2      357.19      294.41     92.11 o 
  -8  22   2      783.00     1024.80     84.90 o 
  -6  22   2     1505.29     1486.13     93.16 o 
  -4  22   2     3896.95     3740.47    119.92 o 
  -2  22   2      777.19      786.00     42.07 o 
   0  22   2       40.37       47.43     20.73 o 
   2  22   2     3375.15     4197.11    126.04 o 
   4  22   2     2165.27     1730.73     66.03 o 
   6  22   2     9655.52    11443.00    335.64 o 
   8  22   2     6004.47     6470.49    253.18 o 
  10  22   2    10045.61     8623.11    347.94 o 
  12  22   2     1669.55     1323.31    156.28 o 
  14  22   2     1859.98     1795.71    223.27 o 
  16  22   2      515.54      352.98    203.55 o 
  18  22   2      221.59      231.28    253.94 o 
 -17  23   2      862.18      892.50    178.30 o 
 -15  23   2     2194.62     2646.95    311.60 o 
 -13  23   2     3699.38     4071.15    234.93 o 
 -11  23   2     2106.78     1786.85    147.07 o 
  -9  23   2     9905.47     9383.82    370.69 o 
  -7  23   2     1073.82     1044.00     66.67 o 
  -5  23   2     3162.68     2768.73    162.25 o 
  -3  23   2       36.24       78.28     29.62 o 
  -1  23   2       65.36       32.90     21.30 o 
   1  23   2       39.80        8.32     20.56 o 
   3  23   2    13785.83    14430.32    404.49 o 
   5  23   2     2603.36     2477.36     92.85 o 
   7  23   2    19255.28    19609.36    532.08 o 
   9  23   2     2588.88     2466.86    129.20 o 
  11  23   2     3465.88     3481.53    202.97 o 
  13  23   2     1040.68     1024.35    231.59 o 
  15  23   2      277.37      263.47    146.99 o 
  17  23   2      353.52      236.48    184.57 o 
 -18  24   2      985.81      828.50    208.02 o 
 -16  24   2      503.67      291.24    130.43 o 
 -14  24   2      807.42      770.33    131.45 o 
 -12  24   2      146.60      163.09     89.96 o 
 -10  24   2     1646.89     2649.28    256.40 o 
  -8  24   2      269.60      208.85     66.65 o 
  -6  24   2     4870.96     3940.50    137.24 o 
  -4  24   2     3893.55     4167.63    129.92 o 
  -2  24   2      242.24      315.34     32.16 o 
   0  24   2     6161.98     5552.28    154.16 o 
   2  24   2     3104.02     4655.37    139.08 o 
   4  24   2       54.74       44.96     27.50 o 
   6  24   2    10678.33     9370.65    356.57 o 
   8  24   2     1454.82     1356.99    107.55 o 
  10  24   2      981.67     2133.23    192.23 o 
  12  24   2     1268.54      767.40    142.18 o 
  14  24   2      567.80      590.84    174.96 o 
  16  24   2      368.50      144.27    164.73 o 
  18  24   2      844.75      868.86    363.97 o 
 -17  25   2      218.12      327.39    150.47 o 
 -15  25   2      925.65      933.73    156.06 o 
 -13  25   2      681.50      730.10    130.47 o 
 -11  25   2     1632.65     2262.04    208.70 o 
  -9  25   2    20979.58    19664.04    693.09 o 
  -7  25   2      783.62     1166.96     70.86 o 
  -5  25   2    45495.66    49707.11   1390.35 o 
  -3  25   2     1167.24     1070.57     56.44 o 
  -1  25   2      796.35      915.89     40.17 o 
   1  25   2      453.67      687.87     39.53 o 
   3  25   2    30330.69    38687.07   1099.67 o 
   5  25   2     1559.97     1591.58     65.46 o 
   7  25   2    19708.18    20128.67    546.55 o 
   9  25   2      822.77      866.07     94.82 o 
  11  25   2     3425.84     2914.54    184.98 o 
  13  25   2      171.59      210.16    126.92 o 
  15  25   2     1707.73     1335.65    224.57 o 
  17  25   2       75.01      106.15    172.61 o 
 -18  26   2      150.49      536.53    196.61 o 
 -16  26   2      124.81      172.78    124.54 o 
 -14  26   2      918.86     1110.92    141.13 o 
 -12  26   2       65.31       76.44     87.32 o 
 -10  26   2     1417.33     1406.01    136.08 o 
  -8  26   2      884.18     1189.87     91.83 o 
  -6  26   2    13158.98    13351.46    453.51 o 
  -4  26   2     1069.58     1104.76     61.03 o 
  -2  26   2     7096.65     7842.58    217.26 o 
   0  26   2     3003.01     2555.32     86.09 o 
   2  26   2     1081.73     1252.87     52.88 o 
   4  26   2     8153.65     7859.84    237.50 o 
   6  26   2     8488.54    10489.11    298.47 o 
   8  26   2     1897.54     2119.70    103.71 o 
  10  26   2     7038.03     6207.29    272.30 o 
  12  26   2      457.96      297.52    108.39 o 
  14  26   2      339.68      311.30    143.98 o 
  16  26   2      147.49      154.18    174.41 o 
  18  26   2      123.08       92.43    212.12 o 
 -17  27   2      716.59      840.21    199.47 o 
 -15  27   2     3129.08     3578.60    383.80 o 
 -13  27   2     1224.51     1502.06    147.11 o 
 -11  27   2     3774.85     3652.95    195.87 o 
  -9  27   2     3096.57     3227.14    170.60 o 
  -7  27   2     8918.72     8103.50    304.21 o 
  -5  27   2   104427.27    98087.42   2581.92 o 
  -3  27   2     7328.85     7198.12    228.24 o 
  -1  27   2   280444.81   307545.56   7179.40 o 
   1  27   2     4632.19     4870.64    142.28 o 
   3  27   2   140834.64   140298.30   3596.09 o 
   5  27   2     7562.29     7077.29    195.30 o 
   7  27   2     2824.71     3003.78    121.33 o 
   9  27   2     1172.49     1088.55     93.84 o 
  11  27   2     1267.33     1199.63    154.96 o 
  13  27   2       66.28     -102.48    106.73 o 
  15  27   2      296.30      457.58    175.71 o 
  17  27   2      152.25      186.29    179.32 o 
 -18  28   2      184.21      295.47    193.34 o 
 -16  28   2      574.96      644.46    185.04 o 
 -14  28   2      697.51      677.73    126.20 o 
 -12  28   2      337.70      492.30    114.77 o 
 -10  28   2      883.62      937.05    103.97 o 
  -8  28   2     1229.48     1214.85     92.81 o 
  -6  28   2     4525.68     4434.36    184.86 o 
  -4  28   2     2943.59     3300.09    112.33 o 
  -2  28   2     4195.07     6884.28    599.82 o 
   0  28   2     9515.30    11454.25    299.44 o 
   2  28   2    18327.94    21776.33    526.84 o 
   4  28   2    10936.92    10000.25    292.01 o 
   6  28   2     7103.41     7620.76    219.29 o 
   8  28   2     4937.54     4446.17    173.70 o 
  10  28   2     1689.31     1583.68    154.17 o 
  12  28   2      177.95      248.75    146.30 o 
  14  28   2      986.37      688.08    172.74 o 
  16  28   2      398.38      300.08    423.04 o 
 -17  29   2       23.54       71.28    164.61 o 
 -15  29   2      934.33      665.64    136.32 o 
 -13  29   2     1105.81     1503.75    147.43 o 
 -11  29   2     4567.03     4958.05    235.85 o 
  -9  29   2     8942.21     9043.71    349.21 o 
  -7  29   2     8186.44     9242.22    287.40 o 
  -5  29   2     9352.20    13742.39    441.67 o 
  -3  29   2     3236.28     3467.80    241.17 o 
  -1  29   2     6888.37     7026.79    180.07 o 
   1  29   2      931.30      780.79     51.31 o 
   3  29   2    54030.52    68423.91   1925.37 o 
   5  29   2      942.55     1208.42     60.84 o 
   7  29   2    14969.54    14640.75    451.78 o 
   9  29   2     2079.85     2176.60    135.90 o 
  11  29   2     2119.00     2984.09    296.56 o 
  13  29   2      864.50     1009.49    159.60 o 
  15  29   2      822.33     1109.83    201.06 o 
  17  29   2      202.38      490.59    219.00 o 
 -18  30   2      491.08      132.44    182.34 o 
 -16  30   2       98.62      115.42    144.34 o 
 -14  30   2      223.64      338.57    114.06 o 
 -12  30   2      220.05      240.28     95.20 o 
 -10  30   2      492.81      310.92     83.20 o 
  -8  30   2     1786.37     1615.17    108.11 o 
  -6  30   2     3014.99     2709.70    103.72 o 
  -4  30   2    13255.70    14970.70    416.56 o 
  -2  30   2   111245.16   125158.48   3197.54 o 
   0  30   2    11955.72    14657.13    379.01 o 
   2  30   2    55402.66    61530.00   1490.10 o 
   4  30   2     3102.23     3159.13    110.49 o 
   6  30   2     1945.21     1979.05     88.33 o 
   8  30   2      254.28      581.12    134.78 o 
  10  30   2       99.11      158.57     78.21 o 
  12  30   2      702.82      255.85    109.96 o 
  14  30   2       15.80      261.08    143.60 o 
  16  30   2      390.99      287.47    250.68 o 
 -17  31   2      332.91      569.66    186.05 o 
 -15  31   2     1108.94     1033.66    151.32 o 
 -13  31   2     3739.38     3612.16    222.27 o 
 -11  31   2     6978.51     6069.38    271.85 o 
  -9  31   2     3842.58     3755.18    187.59 o 
  -7  31   2     5705.93     6535.07    382.87 o 
  -5  31   2     3611.65     4865.57    210.15 o 
  -3  31   2      494.93      606.64     48.85 o 
  -1  31   2     1295.00     1078.42     53.99 o 
   1  31   2       15.86       41.23     23.95 o 
   3  31   2     9179.00    10332.57    279.21 o 
   5  31   2      264.91      234.43     32.62 o 
   7  31   2     4993.72     5315.45    219.74 o 
   9  31   2     1465.11     1648.29    109.24 o 
  11  31   2      683.25      539.81    147.01 o 
  13  31   2     3733.69     3195.79    285.04 o 
  15  31   2       59.40      130.13    154.06 o 
  17  31   2      829.71      557.88    456.29 o 
 -18  32   2      114.30      157.63    184.69 o 
 -16  32   2      284.51      185.01    145.44 o 
 -14  32   2      984.04     1033.01    145.00 o 
 -12  32   2      263.07      111.14     92.81 o 
 -10  32   2      782.51      640.17     92.87 o 
  -8  32   2     2685.66     2635.43    201.49 o 
  -6  32   2     5993.34     6165.18    201.18 o 
  -4  32   2    10010.18    11134.24    331.30 o 
  -2  32   2     8840.13    10982.37    305.59 o 
   0  32   2       52.37       68.79     24.68 o 
   2  32   2      466.77      860.65     48.12 o 
   4  32   2    11514.50    12222.51    326.00 o 
   6  32   2     2408.38     2158.62     87.34 o 
   8  32   2     4256.06     4848.07    200.31 o 
  10  32   2     1003.50     1256.55    152.50 o 
  12  32   2      294.09      433.79    116.99 o 
  14  32   2      338.41      212.28    153.17 o 
  16  32   2       12.99      261.86    191.30 o 
 -17  33   2     1408.11     1147.66    213.69 o 
 -15  33   2      124.31      330.22    120.69 o 
 -13  33   2      373.78      477.28    110.68 o 
 -11  33   2      482.91      948.29    149.48 o 
  -9  33   2     3774.91     3497.57    186.16 o 
  -7  33   2     5062.11     4570.56    170.87 o 
  -5  33   2    17094.04    16893.23    468.85 o 
  -3  33   2     2828.37     2314.77     93.79 o 
  -1  33   2    59947.25    69454.20   1668.95 o 
   1  33   2      873.79      931.58     46.87 o 
   3  33   2     3021.36     3379.71    108.54 o 
   5  33   2      263.82      308.92     76.38 o 
   7  33   2     1645.16     1420.88     87.30 o 
   9  33   2      229.54      377.32    110.97 o 
  11  33   2     1054.32     1069.74    191.78 o 
  13  33   2      366.72      577.40    169.85 o 
  15  33   2     1195.93     1108.18    225.42 o 
  17  33   2      828.06      374.11    211.16 o 
 -18  34   2       13.31       85.47    196.77 o 
 -16  34   2      488.91      263.16    160.38 o 
 -14  34   2      317.54      411.43    120.73 o 
 -12  34   2      131.96      204.66    101.80 o 
 -10  34   2     2821.21     2780.68    164.40 o 
  -8  34   2      457.35      186.48     65.91 o 
  -6  34   2     2544.78     2680.71    131.57 o 
  -4  34   2      423.60      439.96     44.54 o 
  -2  34   2      148.01      233.06     30.70 o 
   0  34   2     8331.28     9844.65    255.50 o 
   2  34   2     3063.68     4035.88    116.62 o 
   4  34   2     8327.46     9919.21    319.36 o 
   6  34   2     5036.29     5648.97    174.07 o 
   8  34   2     3771.07     3503.93    176.36 o 
  10  34   2     1404.07     1431.61    161.47 o 
  12  34   2      312.31      383.03    121.44 o 
  14  34   2      507.06      524.31    162.20 o 
  16  34   2       82.25       -6.02    181.30 o 
 -17  35   2       47.95      140.29    166.26 o 
 -15  35   2       89.84       13.69    146.17 o 
 -13  35   2     1658.19     1331.37    144.71 o 
 -11  35   2     1107.55     1200.07    123.37 o 
  -9  35   2     3509.19     3434.64    183.13 o 
  -7  35   2     1038.12     1131.64     84.05 o 
  -5  35   2      434.50     1002.69     61.97 o 
  -3  35   2     4315.64     5376.87    426.02 o 
  -1  35   2     1423.48     1782.40     68.38 o 
   1  35   2     4457.96     5686.24    152.26 o 
   3  35   2     2725.45     2810.59     91.71 o 
   5  35   2      460.43      583.69     42.98 o 
   7  35   2     1413.26     2148.74    112.23 o 
   9  35   2     3022.59     2743.91    233.45 o 
  11  35   2     1248.42     1627.90    209.94 o 
  13  35   2     4323.35     4557.88    507.44 o 
  15  35   2      632.98      653.18    210.14 o 
  17  35   2     1040.35     1198.71    293.95 o 
 -16  36   2       70.13     -140.61    140.61 o 
 -14  36   2      130.62      164.62    108.75 o 
 -12  36   2      508.42      644.94    128.56 o 
 -10  36   2      559.57      711.59    101.10 o 
  -8  36   2      490.25      580.40     83.21 o 
  -6  36   2     8529.19     8037.62    253.49 o 
  -4  36   2     6109.13     6328.60    189.40 o 
  -2  36   2    21758.02    24418.51    584.24 o 
   0  36   2     3970.41     3752.48    114.55 o 
   2  36   2    23705.45    26061.17    624.62 o 
   4  36   2     3474.29     3136.30    105.73 o 
   6  36   2     7229.72     6309.68    261.92 o 
   8  36   2      745.63      597.74    101.72 o 
  10  36   2       19.31      -78.80    134.03 o 
  12  36   2      146.97       82.34    106.24 o 
  14  36   2      201.77      418.94    160.04 o 
  16  36   2      315.21      254.48    203.70 o 
 -17  37   2      945.01      682.91    192.75 o 
 -15  37   2      704.38      745.62    173.93 o 
 -13  37   2      825.17      625.44    123.28 o 
 -11  37   2     1552.22     1257.28    126.47 o 
  -9  37   2      753.48      677.00    141.12 o 
  -7  37   2     5005.55     5495.82    223.62 o 
  -5  37   2      388.34      399.98     46.10 o 
  -3  37   2      654.83     1123.06     58.82 o 
  -1  37   2       94.09       57.78     27.30 o 
   1  37   2     1256.27     1468.69     60.87 o 
   3  37   2      445.60      559.89     41.64 o 
   5  37   2      437.49      394.22     38.69 o 
   7  37   2     2677.56     2597.47    147.41 o 
   9  37   2     2345.04     2306.24    191.88 o 
  11  37   2     3980.57     3957.53    271.02 o 
  13  37   2     1708.37     1439.06    209.24 o 
  15  37   2      454.79      442.40    202.67 o 
  17  37   2      562.43      222.30    261.64 o 
 -16  38   2      365.90       80.39    149.00 o 
 -14  38   2      915.60      918.25    167.03 o 
 -12  38   2      930.00     1063.51    134.42 o 
 -10  38   2     3031.09     3386.72    187.86 o 
  -8  38   2      413.82      325.50     79.80 o 
  -6  38   2     4334.72     5302.68    182.64 o 
  -4  38   2     1441.17     1600.35     78.93 o 
  -2  38   2       70.81      105.07     24.91 o 
   0  38   2     1037.09     1060.76     53.82 o 
   2  38   2     3919.68     4842.62    170.60 o 
   4  38   2      279.45      313.55     40.35 o 
   6  38   2     7946.70     9662.10    344.94 o 
   8  38   2     2002.67     2130.72    158.62 o 
  10  38   2     1773.21     1725.86    175.73 o 
  12  38   2      147.99      101.13    108.79 o 
  14  38   2      620.50      725.06    216.86 o 
  16  38   2       34.33      135.30    195.59 o 
 -17  39   2       54.75       69.34    152.88 o 
 -15  39   2      840.35     1430.53    272.80 o 
 -13  39   2      398.57      260.53    137.65 o 
 -11  39   2     1120.03     1332.45    131.03 o 
  -9  39   2      682.68      543.16     94.54 o 
  -7  39   2     6221.47     5522.93    222.03 o 
  -5  39   2     1901.10     2324.88    100.19 o 
  -3  39   2    24845.36    26379.03    719.55 o 
  -1  39   2      880.45     1117.68     55.22 o 
   1  39   2     1959.51     2501.44     89.97 o 
   3  39   2     3805.84     3686.19    115.38 o 
   5  39   2      468.30      325.35     45.93 o 
   7  39   2     4905.90     4195.72    213.99 o 
   9  39   2      224.83      139.75     81.76 o 
  11  39   2      738.18      804.78    131.48 o 
  13  39   2      390.77      302.71    165.84 o 
  15  39   2       58.93      159.75    182.40 o 
  17  39   2       96.57        6.00    182.23 o 
 -16  40   2      782.81      519.36    175.69 o 
 -14  40   2       52.57      334.26    137.25 o 
 -12  40   2     1055.94      675.52    154.58 o 
 -10  40   2      513.09      521.78    109.71 o 
  -8  40   2     1489.24     1519.32    121.97 o 
  -6  40   2     3252.71     3313.35    139.73 o 
  -4  40   2     3076.56     2830.56    110.88 o 
  -2  40   2     7326.10     7618.55    214.04 o 
   0  40   2     5248.12     6062.69    170.39 o 
   2  40   2      157.02      100.25     32.08 o 
   4  40   2      114.92      107.28     35.29 o 
   6  40   2     1679.83     1597.45     96.66 o 
   8  40   2     1497.96     1704.72    165.06 o 
  10  40   2      800.19      691.73    291.01 o 
  12  40   2      656.21      770.51    140.61 o 
  14  40   2      288.56      331.08    181.34 o 
  16  40   2      400.32     -110.83    167.37 o 
 -17  41   2      184.17      191.40    165.87 o 
 -15  41   2     1166.95     1033.25    198.71 o 
 -13  41   2      223.48      449.78    135.75 o 
 -11  41   2     3323.87     3444.67    262.97 o 
  -9  41   2       20.05      -29.10     73.71 o 
  -7  41   2     2753.12     3655.74    295.65 o 
  -5  41   2      456.47      587.98     70.44 o 
  -3  41   2      586.18      710.80     54.03 o 
  -1  41   2       64.54      122.76     31.12 o 
   1  41   2      861.58      664.07     52.39 o 
   3  41   2     1207.55     1365.18     68.77 o 
   5  41   2      519.27      423.38     47.00 o 
   7  41   2     1006.86      887.66    136.65 o 
   9  41   2      422.27      222.56     97.56 o 
  11  41   2      742.80      602.10    125.90 o 
  13  41   2       67.09      126.21    155.77 o 
  15  41   2      246.30      127.98    194.32 o 
 -16  42   2      251.75      341.75    173.07 o 
 -14  42   2       90.77      169.95    173.24 o 
 -12  42   2       68.09      259.88    105.36 o 
 -10  42   2       62.37       84.74     83.46 o 
  -8  42   2      101.74      105.94     72.72 o 
  -6  42   2      238.54      125.98     50.80 o 
  -4  42   2       27.84       95.80     36.62 o 
  -2  42   2     1947.58     2223.19     88.37 o 
   0  42   2     6490.14     6903.40    192.11 o 
   2  42   2      389.24      375.69     41.72 o 
   4  42   2     1102.28     1029.38     62.03 o 
   6  42   2      484.10      504.42     72.90 o 
   8  42   2      251.29       86.91     80.66 o 
  10  42   2      833.00      793.39    128.18 o 
  12  42   2      262.82      310.40    211.09 o 
  14  42   2      114.47      279.54    236.47 o 
  16  42   2      193.11      -55.52    194.09 o 
 -17  43   2      848.84      312.25    228.76 o 
 -15  43   2      227.82      223.92    158.41 o 
 -13  43   2      196.43      119.88    116.67 o 
 -11  43   2      353.93      547.41    106.07 o 
  -9  43   2      196.61      226.96     83.50 o 
  -7  43   2     2093.47     2013.10    125.12 o 
  -5  43   2      506.45      505.55     58.77 o 
  -3  43   2      424.48      288.82     38.99 o 
  -1  43   2     1432.54     1688.74     72.85 o 
   1  43   2     2049.33     2269.48     86.45 o 
   3  43   2      143.59      192.75     37.17 o 
   5  43   2     4897.98     4821.86    168.00 o 
   7  43   2      111.33       54.19     59.84 o 
   9  43   2     1958.80     1982.15    256.15 o 
  11  43   2      157.13      286.66    112.38 o 
  13  43   2     1615.42     1642.53    443.87 o 
  15  43   2      474.47      534.54    311.52 o 
 -16  44   2      160.70      170.33    164.68 o 
 -14  44   2       72.42      -23.24    137.46 o 
 -12  44   2      728.51      883.89    137.40 o 
 -10  44   2      415.31      425.71    104.48 o 
  -8  44   2      368.51      449.14     89.69 o 
  -6  44   2     4446.10     4048.57    181.58 o 
  -4  44   2     2321.40     2463.68    110.30 o 
  -2  44   2     2176.54     2167.63     88.83 o 
   0  44   2     2086.08     2413.85     90.04 o 
   2  44   2      326.15      264.60     38.88 o 
   4  44   2      372.78      520.27     57.85 o 
   6  44   2      731.04      659.79     91.01 o 
   8  44   2      124.33      262.46     79.96 o 
  10  44   2      151.49      312.10    130.53 o 
  12  44   2      361.69      331.37    150.06 o 
  14  44   2      241.10      561.41    487.80 o 
  16  44   2      455.06      686.98    410.64 o 
 -17  45   2      734.28      289.95    234.31 o 
 -15  45   2      475.93      380.39    165.74 o 
 -13  45   2     1349.97     1127.80    184.49 o 
 -11  45   2     1057.60      800.12    127.26 o 
  -9  45   2      720.31      747.25    108.11 o 
  -7  45   2      464.47      880.13    141.98 o 
  -5  45   2       13.11       32.14     45.38 o 
  -3  45   2     5986.81     7720.32    214.03 o 
  -1  45   2     1274.45     1806.17     78.43 o 
   1  45   2    18209.54    21115.09    546.81 o 
   3  45   2       51.49       36.94     34.96 o 
   5  45   2     3217.39     3649.44    160.39 o 
   7  45   2      226.69      137.10     67.40 o 
   9  45   2      383.24      664.72    274.74 o 
  11  45   2      758.04      817.16    161.81 o 
  13  45   2     2025.66     1882.95    270.13 o 
  15  45   2      346.82      449.04    221.56 o 
 -16  46   2      178.98      342.95    165.59 o 
 -14  46   2      220.39      403.93    153.24 o 
 -12  46   2      396.15      345.13    117.19 o 
 -10  46   2     1541.92     1321.74    175.39 o 
  -8  46   2      510.20      365.02    108.04 o 
  -6  46   2      889.76      874.89    113.40 o 
  -4  46   2     1861.39     1904.05     94.11 o 
  -2  46   2      404.11      407.80     46.79 o 
   0  46   2      458.28      664.36     59.39 o 
   2  46   2     5606.97     6026.07    180.79 o 
   4  46   2     2684.36     3521.94    130.80 o 
   6  46   2      147.53      209.39     55.12 o 
   8  46   2     1610.07     1588.76    149.25 o 
  10  46   2      155.19      527.60    129.99 o 
  12  46   2      748.33      832.29    184.49 o 
  14  46   2      530.05      410.49    406.54 o 
  16  46   2      155.22      107.83    208.56 o 
 -15  47   2      213.47      381.65    264.94 o 
 -13  47   2      797.40      403.65    157.07 o 
 -11  47   2     1170.10     1259.43    310.15 o 
  -9  47   2     2157.13     2185.77    208.28 o 
  -7  47   2     2453.28     2514.34    200.83 o 
  -5  47   2     1525.99     1542.35    118.06 o 
  -3  47   2      114.38      139.71     41.58 o 
  -1  47   2      186.75      220.83     40.99 o 
   1  47   2     4052.62     4899.18    165.80 o 
   3  47   2      206.94      225.94     42.36 o 
   5  47   2     5153.88     4996.10    269.41 o 
   7  47   2     2317.13     1656.17    124.55 o 
   9  47   2     6821.00     6715.68    382.81 o 
  11  47   2     2587.10     2920.43    279.55 o 
  13  47   2     7580.44     8949.93    640.63 o 
  15  47   2      833.07     1091.74    266.95 o 
 -16  48   2       98.16      -77.60    171.46 o 
 -14  48   2      658.18      575.38    256.27 o 
 -12  48   2      312.06      157.75    131.01 o 
 -10  48   2     1736.21     1864.61    361.08 o 
  -8  48   2      480.63      362.16    111.64 o 
  -6  48   2     4136.32     3602.65    225.92 o 
  -4  48   2      514.67      357.73     54.69 o 
  -2  48   2      561.32      464.05     51.10 o 
   0  48   2    13600.08    13451.14    362.24 o 
   2  48   2     4802.86     5362.34    166.09 o 
   4  48   2    12784.69    12368.12    376.68 o 
   6  48   2    10924.99    10455.37    387.14 o 
   8  48   2     3544.85     3059.48    205.09 o 
  10  48   2     3376.71     3220.11    280.92 o 
  12  48   2      584.98     1672.20    495.76 o 
  14  48   2     1744.24     1708.25    520.58 o 
  16  48   2      100.21       52.88    192.00 o 
 -15  49   2      110.86      197.65    180.90 o 
 -13  49   2     1738.26     2047.91    490.48 o 
 -11  49   2      661.36      871.39    145.56 o 
  -9  49   2     1604.40     1662.63    225.35 o 
  -7  49   2    10630.10     9403.17    348.16 o 
  -5  49   2      775.62      837.44    134.44 o 
  -3  49   2     6996.15     8158.56    243.48 o 
  -1  49   2      666.32      688.45     58.14 o 
   1  49   2     1809.55     1801.43     83.66 o 
   3  49   2     8147.29     7729.84    239.90 o 
   5  49   2     9308.16    10526.75    365.33 o 
   7  49   2     9710.56     9699.00    352.08 o 
   9  49   2    12121.73    12257.69    594.60 o 
  11  49   2     4103.88     4271.85    336.48 o 
  13  49   2     3695.50     3678.11    752.50 o 
  15  49   2      264.23      320.08    204.29 o 
 -16  50   2      660.14      742.52    259.77 o 
 -14  50   2     1193.55     1616.93    257.73 o 
 -12  50   2     2022.52     2197.36    320.62 o 
 -10  50   2     4120.51     3744.24    251.10 o 
  -8  50   2     6127.62     6452.00    291.31 o 
  -6  50   2     6587.08     6951.46    262.00 o 
  -4  50   2     5684.41     5706.92    194.04 o 
  -2  50   2     4438.62     4341.70    153.93 o 
   0  50   2       44.52      349.93     48.91 o 
   2  50   2     1724.56     2087.85     96.04 o 
   4  50   2     3769.96     3108.51    184.72 o 
   6  50   2     2006.62     2353.21    183.78 o 
   8  50   2     2496.19     3121.15    326.06 o 
  10  50   2     3315.64     4688.90    534.76 o 
  12  50   2     2332.89     1697.23    224.11 o 
  14  50   2     1955.10     1508.65    283.71 o 
  16  50   2      905.10      880.28    257.22 o 
 -15  51   2      698.54      756.55    209.89 o 
 -13  51   2      645.72      771.85    236.76 o 
 -11  51   2      993.35      794.76    154.08 o 
  -9  51   2      779.10      522.16    129.13 o 
  -7  51   2     1084.93     1670.04    154.04 o 
  -5  51   2      136.85      102.79     50.69 o 
  -3  51   2    33319.95    29311.31    798.27 o 
  -1  51   2    12607.60    11658.36    332.36 o 
   1  51   2    40365.79    40140.27   1059.38 o 
   3  51   2    18142.97    16174.95    466.68 o 
   5  51   2    16162.28    15282.97    505.30 o 
   7  51   2     5614.27     5532.44    238.56 o 
   9  51   2     3585.00     3160.24    257.18 o 
  11  51   2      215.19      751.96    167.21 o 
  13  51   2      599.91     1001.57    341.31 o 
  15  51   2      636.67      832.21    260.85 o 
 -16  52   2      106.47      159.96    210.53 o 
 -14  52   2      264.35      357.48    187.39 o 
 -12  52   2      287.31      533.24    158.80 o 
 -10  52   2      341.87      631.77    210.46 o 
  -8  52   2     7054.72     6526.60    294.26 o 
  -6  52   2      498.68      742.66     91.30 o 
  -4  52   2    33261.86    31518.48    870.36 o 
  -2  52   2      241.73      552.85     67.08 o 
   0  52   2    27627.00    29635.22    789.91 o 
   2  52   2     1663.18     1803.61     92.24 o 
   4  52   2     1774.36     1866.42    216.55 o 
   6  52   2     5013.74     5468.80    379.31 o 
   8  52   2     7435.36     8258.40    433.53 o 
  10  52   2     2191.73     2219.92    245.59 o 
  12  52   2     5822.60     4966.45    402.40 o 
  14  52   2      235.64      237.64    216.00 o 
 -15  53   2      424.45      555.31    203.97 o 
 -13  53   2      676.05      761.76    329.77 o 
 -11  53   2     1608.61     1855.02    209.23 o 
  -9  53   2      550.18      444.65    157.78 o 
  -7  53   2     8521.43     8357.43    305.93 o 
  -5  53   2     1902.25     1994.73    116.70 o 
  -3  53   2    16562.67    19114.11    541.78 o 
  -1  53   2     8627.05     8856.81    310.37 o 
   1  53   2     6604.05     7975.20    259.81 o 
   3  53   2     3572.08     3963.41    188.10 o 
   5  53   2     3948.10     3605.30    231.93 o 
   7  53   2      926.87      938.52    164.13 o 
   9  53   2     3294.77     2659.74    234.70 o 
  11  53   2     3250.36     3653.99    318.56 o 
  13  53   2     1522.44     1588.56    291.82 o 
  15  53   2      851.20     1068.12    279.83 o 
 -16  54   2      666.65      904.89    273.64 o 
 -14  54   2     2850.52     2824.48    363.39 o 
 -12  54   2     1260.51     1401.52    196.16 o 
 -10  54   2     3011.72     3013.44    346.96 o 
  -8  54   2      324.24      989.07    131.79 o 
  -6  54   2     1783.43     1835.21    147.19 o 
  -4  54   2    10515.27     8405.89    301.90 o 
  -2  54   2     6138.60     6259.23    210.60 o 
   0  54   2    87194.46    84592.88   2192.47 o 
   2  54   2     1880.20     2647.87    132.93 o 
   4  54   2    93507.45    90509.02   2874.45 o 
   6  54   2       59.52      253.52     79.00 o 
   8  54   2    21066.56    17602.58    727.96 o 
  10  54   2        5.60      318.41    276.38 o 
  12  54   2      387.38     1144.77    199.17 o 
  14  54   2      211.09      152.64    198.62 o 
 -15  55   2      779.93      826.01    218.00 o 
 -13  55   2      538.77      553.24    187.55 o 
 -11  55   2     1593.85     1973.37    215.31 o 
  -9  55   2     1828.20     1641.63    164.65 o 
  -7  55   2     2910.72     3590.75    310.21 o 
  -5  55   2     3615.78     3303.99    142.78 o 
  -3  55   2     3842.34     3491.09    268.48 o 
  -1  55   2     2628.31     2626.83    114.91 o 
   1  55   2     3711.41     3360.65    132.23 o 
   3  55   2     5176.72     5113.58    213.65 o 
   5  55   2     9281.94     8723.13    318.86 o 
   7  55   2     6248.67     5884.07    310.86 o 
   9  55   2     2306.77     2428.64    254.10 o 
  11  55   2      782.83     1111.20    309.15 o 
  13  55   2      779.00      700.88    230.94 o 
  15  55   2      193.97      232.96    216.36 o 
 -14  56   2      303.19      295.07    193.03 o 
 -12  56   2     1223.69     1483.13    234.60 o 
 -10  56   2     2757.68     3139.52    256.20 o 
  -8  56   2     6664.14     6290.17    298.99 o 
  -6  56   2     5103.23     5002.01    215.43 o 
  -4  56   2    14086.00    13866.14    424.38 o 
  -2  56   2       25.06       90.85     52.96 o 
   0  56   2     1791.42     3402.83    152.75 o 
   2  56   2     4984.82     5092.50    266.85 o 
   4  56   2    16662.54    19115.92    688.12 o 
   6  56   2     6227.64     6299.56    259.73 o 
   8  56   2    25558.18    25642.90   1031.30 o 
  10  56   2     1144.46     1484.27    211.01 o 
  12  56   2     9138.91     7728.40    506.90 o 
  14  56   2       59.48       34.82    299.25 o 
 -15  57   2     3082.09     3394.86    375.68 o 
 -13  57   2     1078.97     1273.56    225.99 o 
 -11  57   2     2983.18     3316.47    271.67 o 
  -9  57   2      925.76      886.64    157.09 o 
  -7  57   2     2512.76     2822.14    182.89 o 
  -5  57   2     4280.18     4606.88    187.46 o 
  -3  57   2      544.32      385.93     64.52 o 
  -1  57   2     9474.37     9396.04    281.54 o 
   1  57   2      897.01      862.68     82.92 o 
   3  57   2     5524.44     5599.10    229.00 o 
   5  57   2      228.52      398.33     88.84 o 
   7  57   2      248.49      607.05    131.11 o 
   9  57   2      786.36      706.32    290.08 o 
  11  57   2     2098.25     2076.79    390.88 o 
  13  57   2     1315.09      950.50    381.92 o 
  15  57   2     3401.01     3947.75    860.11 o 
 -14  58   2      735.64      609.17    274.91 o 
 -12  58   2     1314.56     1500.89    203.35 o 
 -10  58   2     2208.94     2449.47    210.04 o 
  -8  58   2     3387.68     3650.07    246.53 o 
  -6  58   2     6345.25     5887.68    232.18 o 
  -4  58   2     5322.19     6098.65    227.67 o 
  -2  58   2     3670.90     3304.32    152.41 o 
   0  58   2     4425.04     4515.15    174.34 o 
   2  58   2      655.06      671.88     77.29 o 
   4  58   2     1605.00     1684.66    123.22 o 
   6  58   2     1432.83     1558.45    183.60 o 
   8  58   2     3615.12     4371.83    383.92 o 
  10  58   2     1272.19     1446.68    307.69 o 
  12  58   2     7659.59     6993.85    502.05 o 
  14  58   2      706.55      812.83    264.95 o 
 -15  59   2        1.27      219.27    348.43 o 
 -13  59   2      445.22      737.83    202.97 o 
 -11  59   2      560.51     1040.10    175.55 o 
  -9  59   2     1735.34     1554.02    165.83 o 
  -7  59   2     1647.22     1547.15    157.16 o 
  -5  59   2     3116.55     2713.16    146.14 o 
  -3  59   2       28.35       38.73     55.00 o 
  -1  59   2      948.26     1012.26     87.34 o 
   1  59   2      241.78      143.96     61.01 o 
   3  59   2      614.74      747.61     87.58 o 
   5  59   2      895.17      969.35    118.64 o 
   7  59   2     1245.79     1275.07    199.71 o 
   9  59   2     5340.88     5652.51    409.66 o 
  11  59   2     2335.46     2023.19    251.49 o 
  13  59   2     3244.95     2920.14    330.04 o 
 -14  60   2      512.68      581.17    202.69 o 
 -12  60   2     1749.47     2000.77    242.21 o 
 -10  60   2      723.82      790.23    146.05 o 
  -8  60   2      957.62     1170.11    146.20 o 
  -6  60   2      242.02      156.59     76.61 o 
  -4  60   2     3690.52     3305.46    165.36 o 
  -2  60   2     1660.91     1455.80    108.21 o 
   0  60   2     3974.82     3794.46    160.17 o 
   2  60   2       57.93       43.15     61.55 o 
   4  60   2     4848.81     5206.54    226.46 o 
   6  60   2     1331.87      831.93    118.75 o 
   8  60   2     2515.68     1849.63    242.26 o 
  10  60   2     1682.03     1277.92    263.62 o 
  12  60   2       50.32      399.48    175.55 o 
  14  60   2      834.08      752.27    388.46 o 
 -15  61   2       23.74       68.82    204.04 o 
 -13  61   2      951.51      746.55    207.84 o 
 -11  61   2      441.68      355.55    139.35 o 
  -9  61   2      459.68      632.36    129.48 o 
  -7  61   2     2256.07     2195.30    220.67 o 
  -5  61   2      357.80      396.56     86.19 o 
  -3  61   2      937.23     1038.44     90.35 o 
  -1  61   2      334.63      276.11     68.33 o 
   1  61   2     3329.63     2692.73    137.09 o 
   3  61   2     1824.76     1527.23    109.09 o 
   5  61   2    13095.90    12495.88    476.04 o 
   7  61   2     1955.88     1582.55    393.40 o 
   9  61   2    11607.13    10471.75    601.69 o 
  11  61   2     1220.83     1220.47    238.26 o 
  13  61   2     1483.29     1204.01    398.38 o 
 -14  62   2      512.10      648.13    208.87 o 
 -12  62   2      224.37      263.77    165.78 o 
 -10  62   2      569.40     1008.27    154.48 o 
  -8  62   2      542.90      471.09    116.61 o 
  -6  62   2     1054.36     1173.02    132.31 o 
  -4  62   2      584.81      632.24     85.65 o 
  -2  62   2      550.06      510.85     78.34 o 
   0  62   2      618.73      482.79     79.68 o 
   2  62   2      209.73      271.61     72.40 o 
   4  62   2     5174.65     4456.63    206.43 o 
   6  62   2      230.21      408.57    107.07 o 
   8  62   2     9491.72     9231.20    606.76 o 
  10  62   2      360.35      397.42    265.32 o 
  12  62   2     4275.23     3625.78    359.65 o 
  14  62   2      687.91      894.39    260.18 o 
 -13  63   2       50.60      -37.75    156.67 o 
 -11  63   2       73.67      132.02    128.48 o 
  -9  63   2      294.94      251.29    125.61 o 
  -7  63   2      764.65      827.56    133.29 o 
  -5  63   2      896.52      860.76    105.21 o 
  -3  63   2     8142.36     6710.94    245.93 o 
  -1  63   2     4302.30     4040.83    187.09 o 
   1  63   2    15279.88    12470.83    424.78 o 
   3  63   2     6400.13     6116.07    260.50 o 
   5  63   2     9605.83     7759.60    346.34 o 
   7  63   2     1456.05     1669.96    181.57 o 
   9  63   2      812.67      970.46    190.04 o 
  11  63   2      220.95      322.41    179.76 o 
  13  63   2      684.82      597.23    262.09 o 
 -14  64   2      322.91      498.38    232.21 o 
 -12  64   2      172.94      399.56    209.94 o 
 -10  64   2     1751.86     1729.64    237.67 o 
  -8  64   2      964.64     1149.16    150.68 o 
  -6  64   2      349.46      310.98    100.97 o 
  -4  64   2     4037.60     3666.80    169.46 o 
  -2  64   2      474.19      441.42     72.96 o 
   0  64   2     8075.75     7528.44    282.38 o 
   2  64   2       98.01      121.85     71.74 o 
   4  64   2     3697.02     3307.89    204.02 o 
   6  64   2      325.70      184.29    162.41 o 
   8  64   2     2040.71     2483.26    261.33 o 
  10  64   2        8.01      123.45    252.37 o 
  12  64   2     1822.30     2157.32    293.33 o 
 -13  65   2      257.31      617.94    204.94 o 
 -11  65   2       59.11       10.56    120.78 o 
  -9  65   2      146.02       56.44    108.63 o 
  -7  65   2      575.93      527.37    123.54 o 
  -5  65   2      142.03      150.96     94.00 o 
  -3  65   2     2031.87     2214.06    144.64 o 
  -1  65   2       27.86      167.42     90.66 o 
   1  65   2     1644.80     1921.87    132.34 o 
   3  65   2     1055.21     1102.21    161.33 o 
   5  65   2      419.70      738.31    190.38 o 
   7  65   2     2749.25     2508.40    265.28 o 
   9  65   2      739.70      607.01    240.67 o 
  11  65   2      661.48      550.32    194.09 o 
  13  65   2      271.12      482.09    226.60 o 
 -14  66   2      440.37      678.93    235.41 o 
 -12  66   2      363.39      303.16    151.70 o 
 -10  66   2      242.14      307.64    136.32 o 
  -8  66   2       51.37      233.70    107.86 o 
  -6  66   2      832.09      723.39    112.58 o 
  -4  66   2      545.20      551.73     84.97 o 
  -2  66   2      736.29      892.72     91.83 o 
   0  66   2     2884.26     3233.86    211.02 o 
   2  66   2     1228.87     1481.53    124.39 o 
   4  66   2     3402.05     3777.68    222.83 o 
   6  66   2      465.29      360.86    149.78 o 
   8  66   2     2294.05     2113.89    252.63 o 
  10  66   2      180.40       64.70    257.44 o 
  12  66   2      597.12      560.00    204.28 o 
 -13  67   2      452.15      392.30    276.98 o 
 -11  67   2      545.31      581.95    157.44 o 
  -9  67   2      201.54      478.53    143.89 o 
  -7  67   2      713.08      537.42    137.27 o 
  -5  67   2       29.28      179.09     87.66 o 
  -3  67   2      380.76      386.42     82.64 o 
  -1  67   2       16.42      101.38     70.95 o 
   1  67   2        5.85      126.38     73.26 o 
   3  67   2      249.93      197.75     83.93 o 
   5  67   2        9.71      103.65    152.43 o 
   7  67   2     1037.45      915.89    232.76 o 
   9  67   2      380.65      628.19    204.31 o 
  11  67   2      518.99       95.23    166.13 o 
  13  67   2      116.61      357.22    183.53 o 
 -12  68   2      352.77      285.16    163.90 o 
 -10  68   2      466.86      364.41    167.02 o 
  -8  68   2     1700.85     1933.62    221.59 o 
  -6  68   2       83.00      247.55     91.79 o 
  -4  68   2      532.61      540.20     84.00 o 
  -2  68   2      168.75      308.99     75.35 o 
   0  68   2      155.71      170.55     75.50 o 
   2  68   2      319.57      305.78     79.55 o 
   4  68   2      211.36      503.76    145.24 o 
   6  68   2     2198.44     2199.52    208.03 o 
   8  68   2     1628.24     1578.37    264.37 o 
  10  68   2     1391.19     1217.89    235.31 o 
  12  68   2     1608.07     1933.27    283.38 o 
 -13  69   2      556.58      805.81    285.62 o 
 -11  69   2      190.96      252.01    143.32 o 
  -9  69   2     1251.07     1215.67    170.90 o 
  -7  69   2       17.07      136.96    102.16 o 
  -5  69   2     1357.88     1252.20    122.42 o 
  -3  69   2      459.65      468.99     89.78 o 
  -1  69   2      545.01      466.38     87.57 o 
   1  69   2      450.23      528.42     92.61 o 
   3  69   2       15.51        8.73     80.06 o 
   5  69   2      591.73      573.86    149.05 o 
   7  69   2       26.58      155.03    121.63 o 
   9  69   2       72.59      399.96    288.57 o 
  11  69   2      106.64       44.07    166.43 o 
  13  69   2      403.13      376.47    216.67 o 
 -12  70   2      449.13      279.62    178.64 o 
 -10  70   2      414.90      287.69    140.09 o 
  -8  70   2      956.00      853.95    148.18 o 
  -6  70   2      499.84      571.71    109.58 o 
  -4  70   2      201.64      240.20     85.87 o 
  -2  70   2      146.92      164.92     82.76 o 
   0  70   2      377.46      370.72     89.02 o 
   2  70   2       81.95      143.14     79.38 o 
   4  70   2     1013.41      871.57    129.67 o 
   6  70   2      655.63      522.79    141.43 o 
   8  70   2      156.14      537.29    181.81 o 
  10  70   2      574.37      552.63    189.59 o 
  12  70   2      466.52      499.24    205.39 o 
 -13  71   2      376.80      412.82    215.88 o 
 -11  71   2       34.78      -10.08    144.34 o 
  -9  71   2      386.46      415.57    180.50 o 
  -7  71   2      377.87      625.67    128.48 o 
  -5  71   2       31.82      168.47    102.56 o 
  -3  71   2      376.11      372.80     77.89 o 
  -1  71   2       74.97      162.03     72.22 o 
   1  71   2      146.52      261.02     96.31 o 
   3  71   2      302.83      211.03     94.80 o 
   5  71   2      127.69      111.69     96.51 o 
   7  71   2      443.13      593.73    176.93 o 
   9  71   2     1134.49      813.82    204.92 o 
  11  71   2      491.13      724.46    205.25 o 
 -12  72   2      666.71     1015.83    246.09 o 
 -10  72   2       10.88       46.12    135.35 o 
  -8  72   2     1468.46     1401.31    181.19 o 
  -6  72   2      406.04      263.67    143.84 o 
  -4  72   2     2111.89     2189.90    158.35 o 
  -2  72   2      188.51      238.33     77.86 o 
   0  72   2      458.70      415.67     96.46 o 
   2  72   2      648.29      637.71    109.05 o 
   4  72   2      122.84      361.94    107.09 o 
   6  72   2      627.04      586.48    143.34 o 
   8  72   2      234.48      268.64    152.03 o 
  10  72   2      204.81      307.46    184.80 o 
  12  72   2      432.78      765.05    276.55 o 
 -11  73   2      894.44     1066.53    210.46 o 
  -9  73   2       18.66      -12.55    122.55 o 
  -7  73   2       12.74      210.22    118.04 o 
  -5  73   2      308.20      270.60     91.60 o 
  -3  73   2      237.05      243.15     84.97 o 
  -1  73   2      157.57      131.15     71.98 o 
   1  73   2      127.73      389.08    100.22 o 
   3  73   2      305.54      361.14    115.43 o 
   5  73   2      699.65      730.88    258.66 o 
   7  73   2       26.79      332.16    131.74 o 
   9  73   2     1424.09     1859.78    267.92 o 
  11  73   2      387.54      513.24    196.41 o 
 -12  74   2      546.43      677.51    217.51 o 
 -10  74   2      312.88      712.72    180.00 o 
  -8  74   2      993.10     1074.94    215.19 o 
  -6  74   2      603.26      628.94    162.79 o 
  -4  74   2      289.45      240.31     91.05 o 
  -2  74   2      155.87      280.75     78.90 o 
   0  74   2      357.47      284.80     99.48 o 
   2  74   2       27.20      154.54     90.17 o 
   4  74   2      168.25      254.59    105.28 o 
   6  74   2      118.24      152.71    139.05 o 
   8  74   2      684.24      407.74    201.52 o 
  10  74   2      242.85      402.15    190.34 o 
 -11  75   2      148.77       15.41    161.56 o 
  -9  75   2      406.51      783.20    175.88 o 
  -7  75   2      183.03      200.44    147.05 o 
  -5  75   2      685.36      686.98    155.96 o 
  -3  75   2      433.93      389.92     95.34 o 
  -1  75   2      693.56      940.29    140.43 o 
   1  75   2     2348.78     2110.41    193.78 o 
   3  75   2      155.93      313.07    110.24 o 
   5  75   2     2705.87     2742.28    238.67 o 
   7  75   2        3.48       76.33    134.74 o 
   9  75   2       65.44      511.66    191.83 o 
  11  75   2       83.55      -67.31    175.89 o 
 -12  76   2      748.83     1087.04    232.84 o 
 -10  76   2      704.30      645.28    274.91 o 
  -8  76   2      213.39      411.20    142.11 o 
  -6  76   2      121.48      235.28    135.52 o 
  -4  76   2      350.92      398.65    105.09 o 
  -2  76   2      916.72      846.04    136.93 o 
   0  76   2      144.69      265.60     92.65 o 
   2  76   2      735.36      891.37    148.58 o 
   4  76   2     1574.51     1412.05    159.90 o 
   6  76   2      265.92      329.76    164.22 o 
   8  76   2      526.01      371.78    198.03 o 
  10  76   2     1039.00     1097.21    228.94 o 
 -11  77   2      187.26      456.40    193.12 o 
  -9  77   2     1370.37     1153.13    220.42 o 
  -7  77   2      120.03      184.93    115.80 o 
  -5  77   2      437.95      457.08    110.03 o 
  -3  77   2      379.99      283.61     89.97 o 
  -1  77   2       66.48      121.98     88.75 o 
   1  77   2      238.54      232.79    113.36 o 
   3  77   2      357.29      247.42    129.45 o 
   5  77   2      820.10     1090.12    250.84 o 
   7  77   2      923.58     1133.76    212.74 o 
   9  77   2      737.24      643.56    203.80 o 
  11  77   2      764.48     1077.39    266.75 o 
 -10  78   2      946.92      494.02    199.13 o 
  -8  78   2      614.14      629.21    155.20 o 
  -6  78   2     1801.72     2021.59    177.57 o 
  -4  78   2       66.14      176.12    123.07 o 
  -2  78   2      279.94      317.26    113.52 o 
   0  78   2       47.34      272.50    147.94 o 
   2  78   2     1327.53     1425.76    175.34 o 
   4  78   2      205.42      240.35    111.94 o 
   6  78   2     2765.20     2587.77    239.17 o 
   8  78   2       62.14      420.57    183.48 o 
  10  78   2      605.45      756.96    218.04 o 
 -11  79   2       85.63      205.65    178.75 o 
  -9  79   2     1294.44      936.12    191.78 o 
  -7  79   2      873.67     1100.65    209.24 o 
  -5  79   2      447.01      317.72    133.99 o 
  -3  79   2      719.98      981.86    138.12 o 
  -1  79   2      148.25      262.19    108.21 o 
   1  79   2       35.79      240.89    117.18 o 
   3  79   2        4.92      -26.98    114.89 o 
   5  79   2      106.62      278.73    130.90 o 
   7  79   2     1744.02     1972.43    266.81 o 
   9  79   2      144.57      240.75    188.24 o 
 -10  80   2      766.09     1137.23    210.88 o 
  -8  80   2      956.13      893.18    183.55 o 
  -6  80   2     2043.14     2697.57    309.04 o 
  -4  80   2      258.64      427.13    172.17 o 
  -2  80   2     1087.45     1588.09    168.11 o 
   0  80   2      673.21      573.86    129.64 o 
   2  80   2      296.61      547.04    137.42 o 
   4  80   2     2373.15     3137.83    379.27 o 
   6  80   2      211.79      130.07    133.47 o 
   8  80   2     2373.49     2243.28    292.15 o 
  10  80   2      218.51      270.76    183.34 o 
  -9  81   2      738.90      630.24    180.57 o 
  -7  81   2      322.19      585.53    160.42 o 
  -5  81   2      256.56      569.53    132.74 o 
  -3  81   2      911.96     1025.27    148.04 o 
  -1  81   2     1808.09     2421.33    216.05 o 
   1  81   2     1496.70     1658.55    177.92 o 
   3  81   2     3162.46     3410.31    269.83 o 
   5  81   2     1905.40     1585.32    207.37 o 
   7  81   2     2187.90     2056.44    279.16 o 
   9  81   2      786.83      769.02    225.31 o 
 -10  82   2      436.69      683.01    187.53 o 
  -8  82   2      609.12      715.97    179.11 o 
  -6  82   2     3951.93     4828.84    355.47 o 
  -4  82   2      303.36      637.00    224.96 o 
  -2  82   2     7192.89     7963.80    456.46 o 
   0  82   2      167.33      277.15    130.70 o 
   2  82   2     1538.47     1850.43    202.77 o 
   4  82   2     1031.53     1236.07    176.50 o 
   6  82   2      196.18      323.12    145.80 o 
   8  82   2     1020.86      700.48    241.13 o 
  -9  83   2     1052.77     1281.78    220.08 o 
  -7  83   2      321.91      383.14    158.16 o 
  -5  83   2     4564.70     4922.71    462.66 o 
  -3  83   2     1147.78     1421.49    199.40 o 
  -1  83   2     3416.56     4103.97    281.15 o 
   1  83   2     1165.36     1013.30    154.90 o 
   3  83   2      761.40      907.59    165.53 o 
   5  83   2      251.48      303.31    189.99 o 
   7  83   2       71.52      178.26    158.49 o 
   9  83   2      318.30      427.93    202.43 o 
  -8  84   2      102.79      467.71    164.94 o 
  -6  84   2      398.08      755.88    191.95 o 
  -4  84   2      504.96      981.76    168.76 o 
  -2  84   2     2498.03     2632.00    225.63 o 
   0  84   2      817.62     1035.20    178.93 o 
   2  84   2     5198.97     5647.17    358.34 o 
   4  84   2      185.25      190.30    153.13 o 
   6  84   2     2679.23     1995.72    236.94 o 
   8  84   2      331.60      294.69    184.73 o 
  -9  85   2      687.96      892.31    348.19 o 
  -7  85   2      291.36      641.16    188.80 o 
  -5  85   2     1699.04     1969.74    305.19 o 
  -3  85   2       71.05      432.69    173.98 o 
  -1  85   2     1986.96     2201.09    214.64 o 
   1  85   2      130.91      269.81    136.05 o 
   3  85   2     1673.23     1662.34    201.91 o 
   5  85   2       57.47      199.96    138.17 o 
   7  85   2      266.45      219.38    165.56 o 
  -8  86   2      482.93      663.79    186.31 o 
  -6  86   2      405.57      615.39    224.25 o 
  -4  86   2     1088.45      818.58    259.78 o 
  -2  86   2      433.75      541.34    175.14 o 
   0  86   2      556.54      585.99    151.00 o 
   2  86   2      396.04      361.13    127.78 o 
   4  86   2       31.90      166.02    144.23 o 
   6  86   2     1297.33     1823.10    232.22 o 
   8  86   2      256.96       74.17    175.51 o 
  -7  87   2      235.65      258.46    232.12 o 
  -5  87   2      284.86      228.82    165.70 o 
  -3  87   2       57.99      617.24    169.39 o 
  -1  87   2       31.40      250.77    139.38 o 
   1  87   2       50.18       12.73    125.70 o 
   3  87   2      148.01      508.49    152.29 o 
   5  87   2      153.47      170.60    154.72 o 
   7  87   2      419.79      428.97    188.56 o 
  -8  88   2      258.08      465.23    242.24 o 
  -6  88   2      368.69      442.68    215.85 o 
  -4  88   2      472.11      303.63    193.43 o 
  -2  88   2      442.28      588.67    225.04 o 
   0  88   2      373.96      421.87    149.17 o 
   2  88   2     1611.73     1513.87    209.85 o 
   4  88   2       92.88      210.63    159.16 o 
   6  88   2       16.41      250.48    153.03 o 
  -7  89   2      285.27      320.07    217.65 o 
  -5  89   2      229.45      116.33    164.14 o 
  -3  89   2      572.78      749.98    185.01 o 
  -1  89   2      183.19      186.39    141.70 o 
   1  89   2      819.77     1044.54    172.70 o 
   3  89   2      338.36      375.90    145.68 o 
   5  89   2      378.23      435.82    180.73 o 
   7  89   2      348.86      674.48    209.25 o 
  -6  90   2      622.30      529.29    246.18 o 
  -4  90   2      143.20      -84.39    165.97 o 
  -2  90   2     1095.12      960.89    235.45 o 
   0  90   2      385.42      471.55    151.71 o 
   2  90   2       86.32      332.45    147.68 o 
   4  90   2      631.25      864.87    200.00 o 
   6  90   2      720.66     1537.46    288.38 o 
  -5  91   2      513.36      626.86    431.77 o 
  -3  91   2       92.94       87.21    177.67 o 
  -1  91   2       16.52      165.82    138.21 o 
   1  91   2        4.05       96.89    138.91 o 
   3  91   2      125.68      333.86    169.20 o 
   5  91   2      178.83      216.83    165.44 o 
  -6  92   2       78.46       50.19    197.21 o 
  -4  92   2      597.27      287.51    202.13 o 
  -2  92   2      280.02      345.07    246.83 o 
   0  92   2      472.07      490.93    161.82 o 
   2  92   2      484.69      542.92    164.06 o 
   4  92   2     1041.56     1209.00    207.87 o 
  -5  93   2      793.29     1537.69    379.46 o 
  -3  93   2      845.96      996.63    237.36 o 
  -1  93   2     1421.63     1399.09    232.31 o 
   1  93   2      532.74      655.41    178.67 o 
   3  93   2     1009.01     1029.86    224.20 o 
  -4  94   2      507.04      623.61    225.01 o 
  -2  94   2       28.13      360.13    206.33 o 
   0  94   2     1148.80     1303.31    203.97 o 
   2  94   2        6.47      133.76    167.52 o 
   4  94   2      628.34      633.00    195.30 o 
  -3  95   2       94.96      339.77    188.58 o 
  -1  95   2      305.21      837.99    271.70 o 
   1  95   2      283.87      460.25    166.42 o 
   3  95   2     1447.25     1098.84    206.81 o 
  -2  96   2      358.48      910.82    232.43 o 
   0  96   2      269.46      485.23    177.47 o 
 -19   1   3     1027.00     1339.34    278.33 o 
 -17   1   3      883.17      916.36    178.43 o 
 -15   1   3     4749.26     5437.70    318.45 o 
 -13   1   3      124.61      562.06     93.59 o 
 -11   1   3     8946.40    11926.46    631.04 o 
  -9   1   3     1305.91     1557.43    105.37 o 
  -7   1   3    13261.37    10958.53    907.10 o 
  -5   1   3    29869.47    28182.89   1665.77 o 
  -3   1   3       34.46      141.96     22.43 o 
  -1   1   3     6305.60     3718.11    172.12 o 
   1   1   3     1187.78      990.38     47.47 o 
   3   1   3    18055.43    13366.29    437.16 o 
   5   1   3      371.91      553.97     80.37 o 
   7   1   3    25215.75    24326.35    622.91 o 
   9   1   3      614.35      910.56     88.25 o 
  11   1   3     9788.04     8962.53    341.90 o 
  13   1   3       14.83      118.34     98.76 o 
  15   1   3     1495.01     1879.98    183.26 o 
  17   1   3      157.17      393.08    184.94 o 
 -18   2   3      256.01       13.47    169.60 o 
 -16   2   3      242.30      205.95    140.50 o 
 -14   2   3      925.19      924.67    159.92 o 
 -12   2   3      597.67      604.89    113.04 o 
 -10   2   3     1169.48     1303.35    102.10 o 
  -8   2   3     1797.97     1557.96    104.90 o 
  -6   2   3     9935.58     8004.09    276.28 o 
  -4   2   3      273.48      241.83     25.94 o 
  -2   2   3     3818.88     2030.47     96.50 o 
   0   2   3      313.24      187.58     30.72 o 
   2   2   3     6319.79     4377.73    182.22 o 
   4   2   3     5242.19     3769.02    197.22 o 
   6   2   3     1506.65     1627.23     75.79 o 
   8   2   3     4761.53     4596.11    161.22 o 
  10   2   3      199.82      158.81     58.68 o 
  12   2   3     1358.24     1547.72    184.94 o 
  14   2   3      133.07       82.07     99.45 o 
  16   2   3      485.26      517.28    188.28 o 
  18   2   3       71.44      323.69    221.32 o 
 -19   3   3     3555.24     2792.12    326.12 o 
 -17   3   3       91.87      222.25    151.36 o 
 -15   3   3     5373.17     6604.94    496.13 o 
 -13   3   3     1789.02     1612.29    219.14 o 
 -11   3   3     5942.21     6329.24    420.56 o 
  -9   3   3      445.00     1227.64    160.77 o 
  -7   3   3    21406.97    17683.62    640.68 o 
  -5   3   3    77220.70    69051.59   1966.33 o 
  -3   3   3     2919.75     3421.20    122.96 o 
  -1   3   3   613195.81   691529.50  26521.23 o 
   1   3   3    37098.48    40717.64    968.88 o 
   3   3   3   106020.80   117449.45   2810.71 o 
   5   3   3     8032.01     7368.88    197.91 o 
   7   3   3     7958.02     7045.13    213.40 o 
   9   3   3     1836.41     2164.08    104.80 o 
  11   3   3     1356.71     2220.83    307.58 o 
  13   3   3       63.23       79.86     92.34 o 
  15   3   3     1999.94     1764.07    403.05 o 
  17   3   3      154.92      117.38    198.45 o 
 -18   4   3       52.46      337.62    163.25 o 
 -16   4   3     1144.32     1185.84    182.97 o 
 -14   4   3      706.10      895.32    127.49 o 
 -12   4   3     2419.15     2587.79    215.89 o 
 -10   4   3     5066.16     5918.13    280.04 o 
  -8   4   3     2315.34     1849.24    230.55 o 
  -6   4   3     3161.64     3583.11    252.99 o 
  -4   4   3     1510.16     1660.47     64.89 o 
  -2   4   3      274.71      302.46     37.11 o 
   0   4   3      387.98      394.63     39.55 o 
   2   4   3      178.80       89.60     34.10 o 
   4   4   3      590.70      584.31     47.23 o 
   6   4   3      882.68      940.09     65.35 o 
   8   4   3     3343.93    10488.10    737.74 o 
  10   4   3      225.71      148.93     57.33 o 
  12   4   3     2731.60     2687.81    250.09 o 
  14   4   3       57.14      -72.72    113.69 o 
  16   4   3      402.37      291.84    144.46 o 
  18   4   3       32.48      323.11    306.33 o 
 -19   5   3     1563.01     1608.53    488.51 o 
 -17   5   3      840.03      933.22    183.49 o 
 -15   5   3      533.15      884.30    220.16 o 
 -13   5   3      625.85      854.86    153.04 o 
 -11   5   3      487.88      837.57    106.80 o 
  -9   5   3     7648.34     7504.65    266.92 o 
  -7   5   3     3987.79     4047.10    193.54 o 
  -5   5   3    49217.83    44393.70   1544.85 o 
  -3   5   3     8879.21     6902.06    233.88 o 
  -1   5   3    11654.77     7312.33    385.57 o 
   1   5   3     4025.14     2942.08    165.85 o 
   3   5   3    22201.70    17499.85    506.29 o 
   5   5   3     2809.06     2490.93     88.76 o 
   7   5   3    18823.10    18672.24    507.67 o 
   9   5   3      427.51      541.77     65.55 o 
  11   5   3     3549.80     3128.84    171.75 o 
  13   5   3       53.64       72.19     83.52 o 
  15   5   3      900.28      595.36    156.30 o 
  17   5   3      207.45      298.05    207.47 o 
 -18   6   3      217.94      220.39    160.22 o 
 -16   6   3       69.76      529.10    197.08 o 
 -14   6   3      998.55     1469.69    186.07 o 
 -12   6   3      981.95     1692.62    125.70 o 
 -10   6   3     3962.69     5088.90    248.39 o 
  -8   6   3     5542.76     4945.62    213.64 o 
  -6   6   3    11081.07     9315.63    395.04 o 
  -4   6   3      595.53     1154.35     51.93 o 
  -2   6   3    26987.60    31940.47   1074.62 o 
   0   6   3    45992.19    57539.12   1742.69 o 
   2   6   3   128989.71   151513.00   3691.79 o 
   4   6   3    13909.62    14859.19    377.19 o 
   6   6   3     3661.76     4156.64    130.83 o 
   8   6   3    10996.20     9243.71    307.61 o 
  10   6   3      158.57       84.22     52.50 o 
  12   6   3     4596.35     5151.99    387.68 o 
  14   6   3      904.86      852.31    140.85 o 
  16   6   3      994.75      914.36    181.13 o 
  18   6   3      515.41      854.47    256.56 o 
 -19   7   3       85.23      512.37    201.30 o 
 -17   7   3      269.78      129.73    140.10 o 
 -15   7   3      273.56      660.72    171.78 o 
 -13   7   3     4225.34     4676.09    244.17 o 
 -11   7   3      584.13     1046.35    206.60 o 
  -9   7   3     5681.99     6817.02    395.18 o 
  -7   7   3    16084.14    14422.66    496.39 o 
  -5   7   3     3770.02     3024.97    119.72 o 
  -3   7   3    43786.52    36903.24   1913.17 o 
  -1   7   3       57.94       30.03     23.50 o 
   1   7   3     5385.75     4710.41    487.07 o 
   3   7   3     8078.82     6973.36    256.29 o 
   5   7   3    28700.38    27764.65    878.77 o 
   7   7   3    10161.88     8234.74    301.01 o 
   9   7   3     3071.70     3054.56    139.86 o 
  11   7   3     2132.64     2345.02    147.41 o 
  13   7   3      137.01      157.78     97.20 o 
  15   7   3      237.20      210.45    138.99 o 
  17   7   3      331.32      221.00    203.14 o 
 -18   8   3      262.08      246.29    163.77 o 
 -16   8   3     2294.93     2238.52    213.60 o 
 -14   8   3      699.10      807.87    138.43 o 
 -12   8   3     4096.28     4320.51    229.61 o 
 -10   8   3     3533.03     3995.44    184.59 o 
  -8   8   3     3916.62     3414.51    144.57 o 
  -6   8   3      589.10      532.59     50.58 o 
  -4   8   3      215.85      267.58     29.47 o 
  -2   8   3     1107.41      889.32     58.21 o 
   0   8   3      402.67      344.78     33.50 o 
   2   8   3     6721.98     5304.52    252.49 o 
   4   8   3     1600.70     1074.52     52.71 o 
   6   8   3     1550.28     2151.16    147.77 o 
   8   8   3     1206.66     1436.21    168.63 o 
  10   8   3      750.34      774.05     72.60 o 
  12   8   3     1719.09     1694.77    147.22 o 
  14   8   3      729.61      617.12    146.04 o 
  16   8   3       59.94      159.74    156.90 o 
  18   8   3      142.57      394.95    228.28 o 
 -19   9   3     1924.28     2364.04    467.91 o 
 -17   9   3     1427.20     1723.12    254.33 o 
 -15   9   3     4964.36     5342.99    499.46 o 
 -13   9   3     3916.25     6062.68    353.11 o 
 -11   9   3     6569.20     5958.53    253.29 o 
  -9   9   3     3844.43     3871.22    197.28 o 
  -7   9   3     2005.85     2053.08    104.38 o 
  -5   9   3      972.34      999.23     54.06 o 
  -3   9   3   165249.11   168848.39   5031.00 o 
  -1   9   3     8102.25    10681.72    339.47 o 
   1   9   3   327185.09   367465.69   9250.78 o 
   3   9   3    30727.74    30638.33    784.99 o 
   5   9   3    50664.71    46551.13   1260.78 o 
   7   9   3     7146.20     5517.33    176.00 o 
   9   9   3      342.92      464.54     61.23 o 
  11   9   3     1237.28     1403.13    115.81 o 
  13   9   3      311.07      458.39    111.40 o 
  15   9   3      771.03     1153.39    196.85 o 
  17   9   3       29.81      305.30    175.50 o 
 -18  10   3        7.59      105.29    152.05 o 
 -16  10   3      534.06      657.76    140.45 o 
 -14  10   3       21.17       50.48    103.14 o 
 -12  10   3     3899.41     4387.39    234.26 o 
 -10  10   3      834.33      830.47     87.58 o 
  -8  10   3     3172.28     3134.23    145.41 o 
  -6  10   3      650.10      669.07     48.98 o 
  -4  10   3     6704.73     6439.67    265.87 o 
  -2  10   3     1186.46     1095.43     76.82 o 
   0  10   3        3.34       16.12     19.11 o 
   2  10   3     6909.60     6253.56    328.20 o 
   4  10   3     3303.06     3157.33    110.25 o 
   6  10   3     5781.20     5858.13    183.30 o 
   8  10   3     5059.98     4261.84    152.61 o 
  10  10   3     1362.39     1272.91     90.24 o 
  12  10   3     1051.03     1579.31    141.43 o 
  14  10   3     1172.52      834.42    154.49 o 
  16  10   3      306.43      553.40    183.76 o 
  18  10   3      324.31      111.13    220.11 o 
 -19  11   3     1588.83     1265.11    374.69 o 
 -17  11   3      817.40     1243.61    191.99 o 
 -15  11   3      959.63      885.32    143.03 o 
 -13  11   3     1517.44     1580.50    146.78 o 
 -11  11   3     1857.13     2438.16    292.91 o 
  -9  11   3      753.48      742.47     69.41 o 
  -7  11   3     7819.89     6895.85    304.82 o 
  -5  11   3     2024.81     1636.49     95.79 o 
  -3  11   3    17958.93    15924.06    585.59 o 
  -1  11   3        6.77        1.15     22.34 o 
   1  11   3      719.46      558.61     50.46 o 
   3  11   3     3706.25     3707.59    156.36 o 
   5  11   3    11061.80    10224.57    428.25 o 
   7  11   3    10963.26    10255.00    302.78 o 
   9  11   3     2897.01     2822.52    136.62 o 
  11  11   3     4442.36     4638.78    202.19 o 
  13  11   3      535.11      582.70    119.21 o 
  15  11   3      575.58      483.53    193.37 o 
  17  11   3       78.58       41.65    159.92 o 
 -18  12   3       96.38      151.02    164.22 o 
 -16  12   3     1341.57     1387.05    253.35 o 
 -14  12   3     1066.47      941.54    132.12 o 
 -12  12   3      335.02     2311.93    383.96 o 
 -10  12   3     2871.27     2455.51    142.45 o 
  -8  12   3     1679.29     1790.36     98.14 o 
  -6  12   3     1001.14      911.05     56.79 o 
  -4  12   3    23443.20    23498.06    687.58 o 
  -2  12   3     3323.71     3976.79    142.86 o 
   0  12   3    57542.96    61606.64   1558.94 o 
   2  12   3    69726.43    79579.38   2091.60 o 
   4  12   3     5532.93     4019.48    125.06 o 
   6  12   3     2657.41     2888.71    105.45 o 
   8  12   3     1379.11     1249.35     78.07 o 
  10  12   3       53.04       39.10     57.72 o 
  12  12   3     2115.35     2368.04    168.30 o 
  14  12   3      194.54      138.99    124.73 o 
  16  12   3     3210.15     3381.55    354.12 o 
  18  12   3      186.69      277.49    229.00 o 
 -19  13   3       52.76      466.97    198.12 o 
 -17  13   3      489.58      254.49    156.43 o 
 -15  13   3      719.98     1271.45    196.05 o 
 -13  13   3      323.62       76.96     91.23 o 
 -11  13   3     6719.07     6494.59    291.01 o 
  -9  13   3     1975.12     1924.53    107.14 o 
  -7  13   3    14715.10    13362.28    469.71 o 
  -5  13   3     6950.16     5921.99    207.50 o 
  -3  13   3      689.08      643.94     40.81 o 
  -1  13   3     1342.44     1246.51     63.70 o 
   1  13   3     4465.37     4223.47    130.13 o 
   3  13   3     5305.79     5919.12    192.97 o 
   5  13   3     6487.57     5847.13    166.07 o 
   7  13   3    15204.60    14731.38    423.83 o 
   9  13   3     1067.88     1012.78     75.33 o 
  11  13   3     5792.86     6096.97    242.24 o 
  13  13   3      261.07      334.43    122.02 o 
  15  13   3     2280.82     2106.84    256.21 o 
  17  13   3       73.80       -9.04    165.47 o 
 -18  14   3       10.61        7.68    149.51 o 
 -16  14   3     1614.42     1784.67    252.63 o 
 -14  14   3     1590.38     1673.44    155.62 o 
 -12  14   3     8358.00     8358.11    350.42 o 
 -10  14   3     9973.47    10691.36    645.89 o 
  -8  14   3    13929.95    12999.17    550.79 o 
  -6  14   3    13221.05    12150.13    697.64 o 
  -4  14   3     5482.22     6215.92    308.99 o 
  -2  14   3     1756.37     1610.87     78.28 o 
   0  14   3       22.80       12.12     17.15 o 
   2  14   3      927.79      718.58     46.10 o 
   4  14   3     1001.89      838.92     47.37 o 
   6  14   3     1371.31     1332.25     65.93 o 
   8  14   3     3126.78     2810.91    117.94 o 
  10  14   3      317.05      439.89     69.61 o 
  12  14   3     1227.87     1510.88    137.73 o 
  14  14   3      800.12      676.01    163.82 o 
  16  14   3      704.50      845.05    200.91 o 
  18  14   3       10.02      205.35    250.25 o 
 -19  15   3      786.33      869.65    225.68 o 
 -17  15   3       40.99       58.92    126.00 o 
 -15  15   3     2103.39     2123.61    201.23 o 
 -13  15   3      107.56      -15.69     80.00 o 
 -11  15   3      551.30     1105.33    117.93 o 
  -9  15   3      181.16      164.75     50.34 o 
  -7  15   3    13577.54    11596.05    428.81 o 
  -5  15   3      934.99     1111.42     64.46 o 
  -3  15   3    17730.61    15017.15    426.94 o 
  -1  15   3    11995.65    12371.89    331.12 o 
   1  15   3     2767.96     4984.03    137.29 o 
   3  15   3    91779.02    96251.05   2519.89 o 
   5  15   3      477.74      426.69     39.56 o 
   7  15   3    13746.68    11642.11    502.91 o 
   9  15   3      291.99      474.51     62.09 o 
  11  15   3       71.28      626.18    106.60 o 
  13  15   3      541.58      515.41    158.37 o 
  15  15   3      516.07      404.12    164.96 o 
  17  15   3       67.51       80.94    175.16 o 
 -18  16   3      549.33      682.49    181.03 o 
 -16  16   3     3657.28     3825.89    252.89 o 
 -14  16   3      951.06     1002.46    130.29 o 
 -12  16   3    11842.46    13454.73    649.55 o 
 -10  16   3    14627.48    12918.64    493.87 o 
  -8  16   3     9379.70     7871.47    320.88 o 
  -6  16   3    43427.61    40698.77   1280.31 o 
  -4  16   3     1037.91      918.60     73.20 o 
  -2  16   3    11892.01    11515.80    507.34 o 
   0  16   3      517.87      512.70     32.84 o 
   2  16   3     6587.27     7065.60    285.48 o 
   4  16   3     8716.37     9218.64    268.71 o 
   6  16   3      986.52      562.84     47.81 o 
   8  16   3     7487.78     7707.01    237.95 o 
  10  16   3      458.70      635.49     75.20 o 
  12  16   3     2005.85     1998.34    172.73 o 
  14  16   3      430.89      409.86    156.72 o 
  16  16   3      421.20      716.99    201.58 o 
  18  16   3      385.83      406.62    216.67 o 
 -19  17   3      280.04      284.35    190.16 o 
 -17  17   3      115.78      136.33    129.55 o 
 -15  17   3      117.47      214.17    117.45 o 
 -13  17   3      239.71      253.97     96.12 o 
 -11  17   3     5066.88     4428.34    226.46 o 
  -9  17   3     2145.49     2034.20    116.80 o 
  -7  17   3    18783.93    18190.22    635.43 o 
  -5  17   3     1509.99     1029.32     55.36 o 
  -3  17   3     3090.87     2572.83    258.90 o 
  -1  17   3      360.42      250.94     25.03 o 
   1  17   3      260.85      301.11     27.99 o 
   3  17   3    12142.48     9894.05    351.56 o 
   5  17   3     4318.49     3808.96    119.36 o 
   7  17   3    18453.48    19440.13    581.55 o 
   9  17   3      716.56      788.63     71.04 o 
  11  17   3     5299.69     5652.04    251.87 o 
  13  17   3      395.98      251.26    135.32 o 
  15  17   3     1812.73     1725.44    243.36 o 
  17  17   3       19.91      176.35    182.25 o 
 -18  18   3       90.17      417.65    182.67 o 
 -16  18   3      459.66      718.90    137.07 o 
 -14  18   3      523.85      468.77    114.58 o 
 -12  18   3      635.29      977.82    117.67 o 
 -10  18   3      263.85     1258.35    226.02 o 
  -8  18   3      186.75      162.64     50.38 o 
  -6  18   3    24254.65    20254.78    602.07 o 
  -4  18   3     2250.72     1956.55     77.87 o 
  -2  18   3    80382.70    84257.80   2352.49 o 
   0  18   3     2576.47     1970.83     62.84 o 
   2  18   3    13494.02    13234.59    346.19 o 
   4  18   3    15911.70    16371.14    438.23 o 
   6  18   3     3698.62     3729.99    121.20 o 
   8  18   3     1217.20     1208.82     78.60 o 
  10  18   3     1056.08     1312.68     92.90 o 
  12  18   3      232.77      521.65    121.61 o 
  14  18   3       17.89      231.31    140.06 o 
  16  18   3      821.43      931.28    209.53 o 
  18  18   3      154.92      -11.73    197.21 o 
 -19  19   3       50.79      443.62    220.61 o 
 -17  19   3      385.56      590.05    146.22 o 
 -15  19   3     1420.68     1304.35    151.61 o 
 -13  19   3     2476.68     2160.33    170.01 o 
 -11  19   3     7301.19     6563.98    343.54 o 
  -9  19   3     1183.41     1239.73     92.80 o 
  -7  19   3     6237.25     5455.33    292.30 o 
  -5  19   3      985.70     1293.83    122.11 o 
  -3  19   3      226.95      352.86     31.90 o 
  -1  19   3      983.61      823.43     39.02 o 
   1  19   3    10295.31    10069.31    263.77 o 
   3  19   3      115.85       40.68     22.91 o 
   5  19   3     1075.21     1024.19     56.59 o 
   7  19   3     3117.07     3406.33    131.29 o 
   9  19   3      557.04      746.07     70.03 o 
  11  19   3     2921.04     3198.59    176.41 o 
  13  19   3      129.77      173.11    127.92 o 
  15  19   3     1061.33     1458.76    217.56 o 
  17  19   3      204.04       24.99    164.70 o 
 -18  20   3      737.91     1043.87    229.87 o 
 -16  20   3      742.35      502.40    130.90 o 
 -14  20   3     1084.99      882.45    131.26 o 
 -12  20   3     3511.12     3712.07    211.81 o 
 -10  20   3     6267.89     5346.61    234.08 o 
  -8  20   3     3083.44     2821.14    134.87 o 
  -6  20   3     8773.28     9046.10    334.92 o 
  -4  20   3       24.23        0.75     23.56 o 
  -2  20   3      150.73      139.54     23.61 o 
   0  20   3      159.32      202.60     24.44 o 
   2  20   3      486.54      427.47     33.28 o 
   4  20   3     1253.30     1268.74     68.69 o 
   6  20   3     1546.02     1798.14     78.66 o 
   8  20   3     1808.18     2272.56    105.26 o 
  10  20   3     1510.88     1490.39    106.89 o 
  12  20   3      589.82      672.63    136.00 o 
  14  20   3      429.57      829.73    180.20 o 
  16  20   3      508.51      909.19    421.68 o 
  18  20   3       43.49      204.21    206.82 o 
 -17  21   3      370.44      454.86    141.85 o 
 -15  21   3      146.36      275.32    116.66 o 
 -13  21   3      499.04      667.93    118.65 o 
 -11  21   3      131.05      734.36    107.98 o 
  -9  21   3      555.19      633.31    103.22 o 
  -7  21   3     4826.37     4455.26    167.99 o 
  -5  21   3    27687.44    23937.13    666.67 o 
  -3  21   3    14116.85    16254.98    450.61 o 
  -1  21   3   108045.37   118057.38   2926.87 o 
   1  21   3     2402.69     3165.95     93.81 o 
   3  21   3     1308.20      865.93     47.02 o 
   5  21   3    18424.73    17521.05    475.68 o 
   7  21   3      373.39      261.49     47.39 o 
   9  21   3     2487.82     2486.81    115.10 o 
  11  21   3      121.86      252.45    106.17 o 
  13  21   3     2878.60     2424.30    295.06 o 
  15  21   3      270.03      467.09    163.84 o 
  17  21   3      588.11      676.26    312.35 o 
 -18  22   3      513.46      257.64    158.92 o 
 -16  22   3      113.33      267.11    139.45 o 
 -14  22   3      211.91       88.81    102.09 o 
 -12  22   3      680.16      489.13    100.65 o 
 -10  22   3     2781.27     2579.56    154.08 o 
  -8  22   3     3499.27     3006.46    145.28 o 
  -6  22   3    10937.11    11144.47    346.74 o 
  -4  22   3      259.17      237.33     33.02 o 
  -2  22   3     1890.05     1551.18     74.99 o 
   0  22   3      143.67      193.77     25.19 o 
   2  22   3     7354.93     8089.95    209.20 o 
   4  22   3      751.13      648.42     41.81 o 
   6  22   3     3559.97     3895.59    123.26 o 
   8  22   3     1668.81     1791.35     92.23 o 
  10  22   3     1554.39     1505.18    119.98 o 
  12  22   3     2407.05     2287.00    202.69 o 
  14  22   3      421.44      397.91    195.06 o 
  16  22   3     1653.54     1682.70    285.39 o 
  18  22   3      447.24      193.69    395.45 o 
 -17  23   3       99.19      195.36    128.70 o 
 -15  23   3     1278.91     1044.43    156.80 o 
 -13  23   3     1862.74     2492.29    180.65 o 
 -11  23   3     7313.20     7153.42    321.15 o 
  -9  23   3     5978.81     4954.73    215.84 o 
  -7  23   3     8569.18     7978.93    265.80 o 
  -5  23   3    15466.22    17723.45    586.39 o 
  -3  23   3     2947.55     2800.79     95.85 o 
  -1  23   3     2673.52     4203.27    330.20 o 
   1  23   3      512.67      353.04     31.34 o 
   3  23   3     3421.13     3299.80    105.99 o 
   5  23   3     3229.45     3990.23    129.13 o 
   7  23   3     2190.17     2182.26     94.32 o 
   9  23   3     6282.72     5998.28    210.51 o 
  11  23   3     1966.20     2334.20    181.06 o 
  13  23   3     3241.52     3654.54    301.33 o 
  15  23   3      531.73      631.99    178.21 o 
  17  23   3      322.34      -17.54    176.13 o 
 -18  24   3      119.69       80.70    143.71 o 
 -16  24   3       91.09      171.81    134.97 o 
 -14  24   3       31.82      136.87     98.20 o 
 -12  24   3      103.40        3.70     84.75 o 
 -10  24   3      577.32      587.96     89.61 o 
  -8  24   3      215.74      149.01     53.30 o 
  -6  24   3    12834.20    11493.81    338.74 o 
  -4  24   3      148.50      242.90     37.26 o 
  -2  24   3    73310.67    74881.06   1804.22 o 
   0  24   3    32604.79    42519.92   1058.26 o 
   2  24   3    30904.76    28659.65    723.47 o 
   4  24   3    18041.88    21093.77    523.36 o 
   6  24   3     6909.13     5326.39    241.39 o 
   8  24   3     4370.37     3914.08    144.50 o 
  10  24   3      839.65     1448.36    178.44 o 
  12  24   3      379.86      703.87    250.84 o 
  14  24   3      492.40      327.34    155.40 o 
  16  24   3      525.40      479.01    185.24 o 
 -17  25   3      686.02      629.73    150.20 o 
 -15  25   3      130.49       88.32    106.08 o 
 -13  25   3     4594.88     4371.05    243.46 o 
 -11  25   3     7021.85     6240.91    294.62 o 
  -9  25   3     3547.88     4450.60    358.72 o 
  -7  25   3    12118.33    13404.25    506.07 o 
  -5  25   3     5205.42     9063.68    335.99 o 
  -3  25   3     5239.88     8340.70    274.83 o 
  -1  25   3     4015.38     3737.12    107.54 o 
   1  25   3     9212.45    11497.47    301.12 o 
   3  25   3     4140.30     6747.33    245.01 o 
   5  25   3    22275.46    25825.20    674.86 o 
   7  25   3     7855.72     8872.19    352.11 o 
   9  25   3    11764.23    12521.09    395.85 o 
  11  25   3     2787.57     2566.73    208.53 o 
  13  25   3     3120.00     3503.24    324.36 o 
  15  25   3       23.63      -41.85    208.87 o 
  17  25   3       89.94       84.63    192.37 o 
 -18  26   3      424.62      174.61    153.24 o 
 -16  26   3      191.78       72.35    133.69 o 
 -14  26   3      402.77      347.64    116.07 o 
 -12  26   3       38.22      -34.45     82.37 o 
 -10  26   3     2761.45     2834.30    162.59 o 
  -8  26   3      160.13      190.27     55.30 o 
  -6  26   3     2906.22     3240.26    128.56 o 
  -4  26   3     3167.40     3876.83    351.79 o 
  -2  26   3      337.33      430.96     33.75 o 
   0  26   3     6100.48     7181.58    194.33 o 
   2  26   3    11135.17    12199.28    323.18 o 
   4  26   3      751.76     1026.53     52.75 o 
   6  26   3    17847.43    20438.91    543.53 o 
   8  26   3     3566.10     3880.18    155.98 o 
  10  26   3     6645.20     6623.88    299.81 o 
  12  26   3     2714.23     2730.37    223.74 o 
  14  26   3      407.85      496.30    161.18 o 
  16  26   3     1010.06     1288.97    265.65 o 
 -17  27   3      588.07      404.22    155.61 o 
 -15  27   3      406.50      471.80    125.03 o 
 -13  27   3     2486.11     2819.97    359.50 o 
 -11  27   3      133.14     1221.82    233.81 o 
  -9  27   3     3825.78     3699.31    185.79 o 
  -7  27   3     8685.01     7388.51    248.63 o 
  -5  27   3    38992.77    37002.36   1025.57 o 
  -3  27   3    80006.91    92686.16   2694.81 o 
  -1  27   3    80426.56    93798.08   2184.66 o 
   1  27   3   176940.58   212855.06   5104.13 o 
   3  27   3    15487.79    16831.97    463.16 o 
   5  27   3    29021.18    27554.05    706.78 o 
   7  27   3     4647.71     4265.95    177.26 o 
   9  27   3      737.06     2139.59    187.79 o 
  11  27   3      381.94      468.06    136.03 o 
  13  27   3     1049.46     1794.61    301.54 o 
  15  27   3      176.13      301.13    154.87 o 
  17  27   3      511.60      483.06    230.19 o 
 -18  28   3      208.24       86.70    172.10 o 
 -16  28   3      614.12      369.23    129.19 o 
 -14  28   3      898.00      956.05    170.42 o 
 -12  28   3      597.34      738.70    150.94 o 
 -10  28   3     7970.35     7683.08    312.37 o 
  -8  28   3     2376.59     2659.33    183.75 o 
  -6  28   3     9796.67    10561.25    305.66 o 
  -4  28   3     1612.85     1510.07    118.17 o 
  -2  28   3    11974.92    14114.86    378.40 o 
   0  28   3      124.98      184.76     28.94 o 
   2  28   3     2220.41     1693.07     73.82 o 
   4  28   3     5537.13     5839.85    178.56 o 
   6  28   3     5225.68     4465.07    143.76 o 
   8  28   3     2830.72     2769.09    115.06 o 
  10  28   3     4735.93     5862.97    318.87 o 
  12  28   3     1130.60     1290.36    167.24 o 
  14  28   3     1529.33     1699.44    273.25 o 
  16  28   3     1225.97     1635.22    299.77 o 
 -17  29   3      772.90     1103.65    188.33 o 
 -15  29   3     1157.68      902.77    149.57 o 
 -13  29   3     2371.08     2214.26    171.99 o 
 -11  29   3     4795.78     4301.56    215.53 o 
  -9  29   3     2715.05     2651.51    211.58 o 
  -7  29   3    11375.13    12275.43    385.73 o 
  -5  29   3     5089.05     9559.44    416.83 o 
  -3  29   3     7516.35    10204.88    305.85 o 
  -1  29   3     2764.95     4758.22    192.88 o 
   1  29   3     2507.90     7557.50    480.76 o 
   3  29   3       37.36      128.49     31.58 o 
   5  29   3    24083.14    25657.57    677.60 o 
   7  29   3     4106.54     4017.10    151.65 o 
   9  29   3    15851.88    15547.29    562.43 o 
  11  29   3     1191.49     1211.23    142.88 o 
  13  29   3     3193.81     3659.44    328.82 o 
  15  29   3      267.77      308.82    218.99 o 
  17  29   3       28.49       -3.42    193.13 o 
 -18  30   3       79.76       47.68    160.47 o 
 -16  30   3      303.66       86.19    124.30 o 
 -14  30   3      249.73      314.08    111.60 o 
 -12  30   3      239.25      287.16     96.27 o 
 -10  30   3      620.14     1313.72    116.72 o 
  -8  30   3     3534.32     3359.44    169.34 o 
  -6  30   3     7893.38     6870.41    226.93 o 
  -4  30   3    23360.43    23321.57    698.82 o 
  -2  30   3    18626.51    17558.33    447.42 o 
   0  30   3    54962.57    61181.30   1576.06 o 
   2  30   3    42620.54    46995.74   1175.51 o 
   4  30   3    31996.32    29054.17    759.16 o 
   6  30   3     2326.57     2526.66    138.48 o 
   8  30   3      226.32      421.54     60.81 o 
  10  30   3     2135.75     2609.25    190.89 o 
  12  30   3      480.76      429.14    127.46 o 
  14  30   3      472.40      922.98    273.29 o 
  16  30   3     1689.02      896.16    334.32 o 
 -17  31   3      443.17      342.57    172.32 o 
 -15  31   3     1434.06     1417.65    168.73 o 
 -13  31   3      725.66      735.59    117.67 o 
 -11  31   3     7522.75     7538.53    311.45 o 
  -9  31   3       64.31      252.53     70.18 o 
  -7  31   3     9008.81    10212.21    591.71 o 
  -5  31   3      214.10      365.45     41.83 o 
  -3  31   3      117.83      517.24     50.55 o 
  -1  31   3     1175.15     1513.57     58.83 o 
   1  31   3     6404.72     8041.15    221.83 o 
   3  31   3     1267.92     1489.41     66.50 o 
   5  31   3     4744.18     3743.91    217.01 o 
   7  31   3     2012.78     1953.47    108.41 o 
   9  31   3     8377.75     9538.47    539.31 o 
  11  31   3      147.00      341.38    111.58 o 
  13  31   3     5435.39     5599.63    487.58 o 
  15  31   3       12.16      233.48    236.47 o 
  17  31   3      589.13      413.98    225.83 o 
 -18  32   3       10.84       20.95    159.86 o 
 -16  32   3      427.55      282.01    134.12 o 
 -14  32   3      949.30     1166.86    148.75 o 
 -12  32   3      229.03      448.98    105.46 o 
 -10  32   3     7641.74     6840.07    287.13 o 
  -8  32   3     2932.07     2732.86    153.06 o 
  -6  32   3     7584.76     7912.42    269.00 o 
  -4  32   3     8957.50     9606.96    291.68 o 
  -2  32   3      550.48      713.98     52.53 o 
   0  32   3       51.11      247.02     33.73 o 
   2  32   3     1034.75     1471.55     64.35 o 
   4  32   3    10365.68    11402.42    349.45 o 
   6  32   3     1407.74     1563.00     81.32 o 
   8  32   3     2517.52     2481.58    149.11 o 
  10  32   3      897.19      670.56    166.66 o 
  12  32   3      381.54      289.29    147.98 o 
  14  32   3     1907.07     2063.28    361.11 o 
  16  32   3      434.40      212.78    330.29 o 
 -17  33   3      861.91      998.60    212.89 o 
 -15  33   3      424.27      824.72    164.72 o 
 -13  33   3     1877.32     1912.52    200.92 o 
 -11  33   3     1996.89     2727.57    172.72 o 
  -9  33   3      505.08      558.42    105.00 o 
  -7  33   3    22269.24    20502.90    634.66 o 
  -5  33   3     4089.38     4376.60    152.42 o 
  -3  33   3    39927.55    48115.73   1249.58 o 
  -1  33   3    37537.28    44295.82   1044.21 o 
   1  33   3     1449.73     1688.75     68.98 o 
   3  33   3    31109.78    31434.24    752.63 o 
   5  33   3     2244.07     2896.58    133.88 o 
   7  33   3     3396.17     3191.21    127.40 o 
   9  33   3      607.75      751.36    107.14 o 
  11  33   3      762.27      651.67    130.97 o 
  13  33   3      544.52      587.32    209.21 o 
  15  33   3       22.21      140.10    184.65 o 
  17  33   3      200.88      272.64    288.72 o 
 -18  34   3      290.81      454.58    181.78 o 
 -16  34   3      385.77      197.58    134.63 o 
 -14  34   3     1071.23     1108.44    156.51 o 
 -12  34   3       96.54       30.76     93.79 o 
 -10  34   3     3298.01     4018.05    410.12 o 
  -8  34   3      958.83     1171.45    101.40 o 
  -6  34   3     6702.09     7152.55    326.95 o 
  -4  34   3     3557.94     3621.66    140.37 o 
  -2  34   3     1717.52     1993.38     74.53 o 
   0  34   3      533.68      499.86     40.74 o 
   2  34   3     3034.30     4080.50    125.92 o 
   4  34   3      944.56      734.56     71.45 o 
   6  34   3     1586.63     1798.38     98.69 o 
   8  34   3     1483.87     1678.60    157.85 o 
  10  34   3      647.89      417.21    108.35 o 
  12  34   3      608.57      444.65    150.38 o 
  14  34   3      532.74      889.67    340.14 o 
  16  34   3      834.60      572.08    276.04 o 
 -17  35   3      351.37      656.62    187.29 o 
 -15  35   3     1598.23     1319.84    168.72 o 
 -13  35   3      472.22      604.87    142.56 o 
 -11  35   3     6180.76     5786.69    268.36 o 
  -9  35   3     6304.05     5545.88    245.53 o 
  -7  35   3     5304.43     7679.55    354.79 o 
  -5  35   3     6859.42     7794.17    282.02 o 
  -3  35   3      654.25      476.68     40.28 o 
  -1  35   3      462.45      489.66     39.29 o 
   1  35   3     2095.20     2677.90    148.51 o 
   3  35   3    14298.60    16892.10    444.70 o 
   5  35   3      390.15      464.28     49.53 o 
   7  35   3     7073.92     6924.51    251.18 o 
   9  35   3       66.13       94.03     87.05 o 
  11  35   3      609.04      629.17    131.39 o 
  13  35   3      662.04      839.74    202.54 o 
  15  35   3       53.25      241.07    315.68 o 
  17  35   3      160.49      370.10    228.44 o 
 -18  36   3      222.02      182.89    188.79 o 
 -16  36   3      373.33      369.57    164.54 o 
 -14  36   3      285.69      264.08    139.17 o 
 -12  36   3      392.34      435.82    156.33 o 
 -10  36   3      919.89      737.71    103.80 o 
  -8  36   3     2146.75     2313.58    145.50 o 
  -6  36   3      619.16      720.40     63.71 o 
  -4  36   3     2993.23     2757.83    105.85 o 
  -2  36   3       81.12      105.24     28.91 o 
   0  36   3       63.82       19.10     26.04 o 
   2  36   3    11153.53    11772.64    316.13 o 
   4  36   3     9189.77     9595.66    268.46 o 
   6  36   3     2214.73     2054.35    107.90 o 
   8  36   3     2329.97     1971.63    135.36 o 
  10  36   3      567.59      466.39    158.72 o 
  12  36   3     1925.50     2449.28    216.59 o 
  14  36   3      489.28      688.08    205.02 o 
  16  36   3     2448.12     2425.52    879.86 o 
 -17  37   3     1500.93     1668.81    256.01 o 
 -15  37   3      635.87      520.66    138.09 o 
 -13  37   3     4467.68     4214.37    336.68 o 
 -11  37   3     1586.38     1785.80    216.94 o 
  -9  37   3     4099.54     4627.05    366.49 o 
  -7  37   3     5572.75     6880.80    299.14 o 
  -5  37   3      431.48      380.00     54.75 o 
  -3  37   3      648.80     1096.03     69.14 o 
  -1  37   3     1552.78     1880.16     87.25 o 
   1  37   3      323.73      429.82     38.94 o 
   3  37   3     9440.08    10990.73    298.71 o 
   5  37   3     2254.84     3334.63    168.84 o 
   7  37   3     6085.03     5940.54    333.31 o 
   9  37   3      541.23      491.25     94.92 o 
  11  37   3      845.05      851.35    147.42 o 
  13  37   3      212.67      223.33    249.28 o 
  15  37   3      115.79      285.75    189.69 o 
  17  37   3       34.31       23.04    198.89 o 
 -16  38   3      135.26      172.17    156.21 o 
 -14  38   3     1024.37     1040.80    166.62 o 
 -12  38   3     1028.20     1147.40    139.99 o 
 -10  38   3     1188.53     1172.55    117.66 o 
  -8  38   3     4820.72     4930.32    231.20 o 
  -6  38   3     1180.17     1366.81     83.76 o 
  -4  38   3     6417.62     6779.01    209.32 o 
  -2  38   3      698.58      755.30     46.01 o 
   0  38   3     1229.67     1244.93     60.20 o 
   2  38   3      917.29      885.68     54.77 o 
   4  38   3     1376.03     1423.03     74.02 o 
   6  38   3       74.92      226.20     59.13 o 
   8  38   3     2591.04     2696.64    212.78 o 
  10  38   3      280.92      329.07    104.52 o 
  12  38   3     1138.86     1608.38    398.11 o 
  14  38   3      577.88      473.72    227.15 o 
  16  38   3       91.61      420.85    205.29 o 
 -17  39   3       88.92      -62.36    158.41 o 
 -15  39   3      634.40      480.27    153.53 o 
 -13  39   3      241.29      377.66    113.46 o 
 -11  39   3       43.73      268.72     91.47 o 
  -9  39   3      276.43      182.79     80.72 o 
  -7  39   3     6256.50     5205.40    213.42 o 
  -5  39   3      329.07      334.48     52.59 o 
  -3  39   3    28768.13    30476.32    772.95 o 
  -1  39   3      663.84      946.44     54.78 o 
   1  39   3    27511.87    30903.63    782.89 o 
   3  39   3     6127.79     6122.07    179.62 o 
   5  39   3    17300.77    15620.70    508.44 o 
   7  39   3      655.41      389.35     85.03 o 
   9  39   3      326.89      472.95     90.07 o 
  11  39   3      419.64      518.07    131.43 o 
  13  39   3       75.49      249.74    260.80 o 
  15  39   3      330.00      455.79    432.17 o 
 -16  40   3      959.58      838.68    193.58 o 
 -14  40   3      148.09      252.51    118.91 o 
 -12  40   3     2210.87     2042.94    177.73 o 
 -10  40   3     1013.82     1267.27    122.10 o 
  -8  40   3     7109.95     6856.16    290.63 o 
  -6  40   3     3784.20     3841.06    173.86 o 
  -4  40   3      544.89      842.44     68.89 o 
  -2  40   3     4593.00     5246.55    152.59 o 
   0  40   3      110.30       97.50     30.88 o 
   2  40   3      309.13      433.04     40.75 o 
   4  40   3      143.83      210.06     45.65 o 
   6  40   3      151.91       64.41     54.13 o 
   8  40   3     1257.08     1157.60    132.59 o 
  10  40   3      534.28      446.86    113.48 o 
  12  40   3      135.33      115.62    137.57 o 
  14  40   3      761.74     1175.84    247.14 o 
  16  40   3       45.79      370.95    212.35 o 
 -17  41   3     2262.46     2157.01    276.87 o 
 -15  41   3      140.21      282.81    162.48 o 
 -13  41   3     4702.55     4477.58    360.32 o 
 -11  41   3     2031.73     1921.87    151.43 o 
  -9  41   3     1862.82     1458.57    129.92 o 
  -7  41   3     8431.71     8890.79    331.38 o 
  -5  41   3     1732.96     1719.83     91.43 o 
  -3  41   3     4006.27     5287.73    159.22 o 
  -1  41   3     1937.93     1819.22     93.65 o 
   1  41   3      386.08      561.90     55.48 o 
   3  41   3      272.38      214.00     42.24 o 
   5  41   3     6125.38     8598.14    287.55 o 
   7  41   3     3655.88     3632.09    222.67 o 
   9  41   3     1321.83     1298.13    137.65 o 
  11  41   3     1650.86     1395.27    199.33 o 
  13  41   3       66.63      193.26    288.89 o 
  15  41   3      525.94      211.50    399.86 o 
 -16  42   3      466.39      747.03    197.52 o 
 -14  42   3     2014.48     1964.81    240.26 o 
 -12  42   3      255.10      368.37    110.28 o 
 -10  42   3     2872.72     2748.95    188.07 o 
  -8  42   3     1463.04     1389.55    124.30 o 
  -6  42   3      938.49     1048.60     91.53 o 
  -4  42   3     2205.48     3309.94    133.14 o 
  -2  42   3    13877.12    15546.22    398.12 o 
   0  42   3     1035.95      889.13     54.32 o 
   2  42   3     9443.99    10596.11    290.07 o 
   4  42   3      553.15      381.14     50.59 o 
   6  42   3       18.48       73.75     51.28 o 
   8  42   3      610.06      522.70     99.81 o 
  10  42   3      368.88      513.54    148.80 o 
  12  42   3      503.70      599.07    192.70 o 
  14  42   3        5.89      239.24    196.86 o 
  16  42   3      336.06      274.16    204.91 o 
 -17  43   3      754.10      473.80    191.78 o 
 -15  43   3      872.32     1255.34    212.89 o 
 -13  43   3     1828.78     2016.52    182.20 o 
 -11  43   3     1518.42     1786.15    207.29 o 
  -9  43   3     2451.81     2603.27    174.11 o 
  -7  43   3      889.37     1004.30    100.85 o 
  -5  43   3     1418.53     1429.75     88.70 o 
  -3  43   3        5.37      153.51     32.57 o 
  -1  43   3      270.43      243.82     36.30 o 
   1  43   3     1224.72     1632.80     74.84 o 
   3  43   3     1899.74     1909.06     89.14 o 
   5  43   3     1006.22     1034.90     73.91 o 
   7  43   3     2900.73     2782.38    173.86 o 
   9  43   3      334.57      203.29    159.78 o 
  11  43   3      804.97      742.56    209.82 o 
  13  43   3      116.53      332.21    250.45 o 
  15  43   3     1024.35      483.79    224.78 o 
 -16  44   3      228.72      289.10    174.07 o 
 -14  44   3     1091.96     1212.49    180.20 o 
 -12  44   3      157.69       96.28    138.41 o 
 -10  44   3     3117.76     2911.83    193.48 o 
  -8  44   3      279.41      354.66     81.93 o 
  -6  44   3     4472.03     4229.55    190.16 o 
  -4  44   3      914.72      780.52     70.54 o 
  -2  44   3      278.43      420.22     42.25 o 
   0  44   3     2412.45     2555.62     97.80 o 
   2  44   3      560.56      664.95     56.47 o 
   4  44   3     2378.67     2594.57    113.80 o 
   6  44   3      114.98       76.37     62.43 o 
   8  44   3     1698.02     1867.19    147.20 o 
  10  44   3     1515.85     1528.53    195.41 o 
  12  44   3      270.84      493.65    183.87 o 
  14  44   3     1732.18     1859.00    361.11 o 
  16  44   3       89.14      176.91    199.63 o 
 -17  45   3      195.30      394.64    186.98 o 
 -15  45   3     1879.96     1605.01    289.63 o 
 -13  45   3      316.40      249.06    141.73 o 
 -11  45   3     2098.80     2385.79    182.66 o 
  -9  45   3      707.70      664.99    108.55 o 
  -7  45   3     3465.29     3555.59    177.91 o 
  -5  45   3     1090.82     1188.11     87.05 o 
  -3  45   3    13869.59    13100.89    356.58 o 
  -1  45   3      595.68      557.31     59.33 o 
   1  45   3    22501.37    23732.36    610.25 o 
   3  45   3     3698.70     3965.27    148.31 o 
   5  45   3      206.08      178.42     52.04 o 
   7  45   3      149.42      147.12     70.25 o 
   9  45   3      616.48      618.81    149.57 o 
  11  45   3       43.94      397.48    143.45 o 
  13  45   3       60.49      622.96    353.40 o 
  15  45   3       34.57      -20.05    236.80 o 
 -16  46   3      825.29      903.67    208.96 o 
 -14  46   3      674.95     1056.50    218.93 o 
 -12  46   3      534.08      491.44    127.47 o 
 -10  46   3     6632.78     6728.34    315.88 o 
  -8  46   3     1007.71      977.85    113.53 o 
  -6  46   3    14657.42    14905.72    493.70 o 
  -4  46   3     1203.06     1283.77     91.66 o 
  -2  46   3     1254.72     1255.97     70.73 o 
   0  46   3     1890.33     1916.77     83.58 o 
   2  46   3     3073.17     3690.93    137.08 o 
   4  46   3     2753.31     2764.61    119.58 o 
   6  46   3     5852.56     6930.21    331.39 o 
   8  46   3     1038.81     1270.28    177.22 o 
  10  46   3     5744.36     5127.18    385.52 o 
  12  46   3      729.32      794.77    210.22 o 
  14  46   3     2408.89     2040.71    327.25 o 
  16  46   3      109.19      406.55    214.97 o 
 -15  47   3      171.13      310.00    173.34 o 
 -13  47   3      774.07      739.82    173.24 o 
 -11  47   3      677.63      999.40    135.93 o 
  -9  47   3     4924.89     4871.83    246.99 o 
  -7  47   3     4092.99     3726.09    202.37 o 
  -5  47   3     2823.23     3022.29    137.01 o 
  -3  47   3     1049.61      807.95     61.51 o 
  -1  47   3      124.43      378.65     47.17 o 
   1  47   3     4003.78     3718.60    131.91 o 
   3  47   3     1159.69      989.27     72.91 o 
   5  47   3     4768.44     4485.67    181.42 o 
   7  47   3       41.54       66.19     67.82 o 
   9  47   3      567.63      550.05    196.79 o 
  11  47   3     1158.32     1195.74    188.75 o 
  13  47   3      630.72      474.48    465.46 o 
  15  47   3      895.02     1128.88    269.40 o 
 -16  48   3     1663.21     1605.22    266.01 o 
 -14  48   3     1659.41     1329.81    263.26 o 
 -12  48   3     1693.34     2020.05    197.32 o 
 -10  48   3      193.78     1029.02    131.16 o 
  -8  48   3     1910.67     1446.21    128.97 o 
  -6  48   3    11567.79     9601.56    388.78 o 
  -4  48   3     6384.22     6612.50    224.16 o 
  -2  48   3    46700.51    43265.88   1123.31 o 
   0  48   3     7261.52     6507.86    200.47 o 
   2  48   3    31991.56    31876.98    878.85 o 
   4  48   3      733.42      579.09     65.39 o 
   6  48   3    17919.65    15584.81    556.17 o 
   8  48   3     1168.36     1195.06    134.60 o 
  10  48   3     3361.51     3541.98    303.84 o 
  12  48   3     1512.10     1630.97    289.80 o 
  14  48   3        4.22      145.62    192.22 o 
 -15  49   3      115.64      383.47    176.34 o 
 -13  49   3     3064.60     3088.88    303.73 o 
 -11  49   3      961.34     1224.38    165.32 o 
  -9  49   3     7120.08     7116.22    315.21 o 
  -7  49   3     8059.20     7935.92    291.13 o 
  -5  49   3     3877.71     3965.31    166.91 o 
  -3  49   3    13014.04    12986.42    411.33 o 
  -1  49   3     2447.20     2720.37    110.94 o 
   1  49   3     7695.84     7771.93    235.18 o 
   3  49   3      170.86      137.30     49.15 o 
   5  49   3     1985.34     2327.69    132.44 o 
   7  49   3      882.26     1118.52    123.47 o 
   9  49   3     1122.13     1163.11    210.74 o 
  11  49   3     2931.70     3209.16    298.40 o 
  13  49   3      414.92      697.52    187.58 o 
  15  49   3      545.86      868.50    255.91 o 
 -16  50   3     1861.97     1471.87    415.86 o 
 -14  50   3     1229.70     2311.97    342.41 o 
 -12  50   3     3830.96     4272.56    355.51 o 
 -10  50   3    10850.77    10010.66    433.20 o 
  -8  50   3     6783.16     6906.17    328.05 o 
  -6  50   3    27584.70    27080.42    897.61 o 
  -4  50   3     4654.10     4209.43    197.59 o 
  -2  50   3    20232.11    24054.15    645.77 o 
   0  50   3     2097.33     1849.11     89.96 o 
   2  50   3     4108.17     3965.18    149.38 o 
   4  50   3     1874.44     1926.48    102.87 o 
   6  50   3     1531.32     2516.16    185.85 o 
   8  50   3     1401.82     1313.60    348.02 o 
  10  50   3     6084.24     6140.32    523.39 o 
  12  50   3     1022.12     1187.37    276.71 o 
  14  50   3     3572.84     3292.04    404.99 o 
 -15  51   3     1813.97     1269.10    279.57 o 
 -13  51   3      195.04      252.47    159.13 o 
 -11  51   3     1641.34     1414.27    156.71 o 
  -9  51   3     1230.96     1188.28    130.00 o 
  -7  51   3      341.27      936.67    137.83 o 
  -5  51   3     3296.77     3335.51    159.85 o 
  -3  51   3     2053.59     2235.77    113.50 o 
  -1  51   3     4854.60     5584.79    182.52 o 
   1  51   3     1596.03     1820.20     98.38 o 
   3  51   3      811.97      728.21     72.63 o 
   5  51   3     2481.46     3213.18    225.51 o 
   7  51   3     2484.19     3868.24    276.61 o 
   9  51   3     2114.08     2139.64    238.15 o 
  11  51   3     1330.10     1123.66    199.96 o 
  13  51   3      411.00      335.52    268.28 o 
  15  51   3      475.94      469.19    349.75 o 
 -16  52   3      911.59      768.01    217.06 o 
 -14  52   3     1128.14      946.71    425.18 o 
 -12  52   3      452.36     1252.25    219.76 o 
 -10  52   3     6565.90     7111.17    488.63 o 
  -8  52   3     3301.10     3514.20    192.48 o 
  -6  52   3    28906.23    29222.09   1004.23 o 
  -4  52   3    17248.45    16704.57    495.28 o 
  -2  52   3    38548.93    46840.77   1274.73 o 
   0  52   3       75.63      299.57     53.53 o 
   2  52   3      845.26      737.47    342.99 o 
   4  52   3    17520.72    20077.06    750.61 o 
   6  52   3    12403.17    13783.74    561.77 o 
   8  52   3    11054.97    11212.23    764.31 o 
  10  52   3     6293.28     5791.48    404.19 o 
  12  52   3     4393.65     3542.08    324.30 o 
  14  52   3     2293.66     1980.97    321.38 o 
 -15  53   3        2.47      394.44    200.73 o 
 -13  53   3     3842.31     3994.09    341.89 o 
 -11  53   3       28.35      310.96    122.29 o 
  -9  53   3     7329.83     6794.56    313.16 o 
  -7  53   3      572.32      432.21     82.80 o 
  -5  53   3     9558.25     9104.84    337.33 o 
  -3  53   3      467.81      719.46     93.57 o 
  -1  53   3    18205.81    16409.15    468.85 o 
   1  53   3      798.35     1098.99     83.18 o 
   3  53   3    24053.21    24044.08    707.74 o 
   5  53   3      892.10     1160.29    133.08 o 
   7  53   3     3774.96     3688.20    260.75 o 
   9  53   3     1381.03     1175.15    298.47 o 
  11  53   3      982.76      709.47    351.80 o 
  13  53   3      722.41      934.03    213.59 o 
  15  53   3      797.97      434.82    281.76 o 
 -16  54   3     1030.45      856.56    233.28 o 
 -14  54   3     2127.10     2445.23    298.80 o 
 -12  54   3     2318.04     1921.88    257.46 o 
 -10  54   3     2088.26     2259.81    259.67 o 
  -8  54   3     1965.65     1906.66    175.26 o 
  -6  54   3     3810.09     4557.63    214.77 o 
  -4  54   3     5532.47     5698.87    192.39 o 
  -2  54   3   100496.49    94896.30   2615.14 o 
   0  54   3    58695.52    60228.54   1574.11 o 
   2  54   3   193920.02   196094.50   5228.35 o 
   4  54   3    30281.80    30305.95    958.26 o 
   6  54   3    59692.79    50790.46   1692.68 o 
   8  54   3     6090.57     5729.12    406.64 o 
  10  54   3     4240.21     4172.63    336.36 o 
  12  54   3      622.01     1633.27    474.10 o 
  14  54   3      147.14      419.72    219.69 o 
 -15  55   3      266.60      119.21    187.10 o 
 -13  55   3     1473.02     2142.03    332.96 o 
 -11  55   3      201.32      247.79    137.26 o 
  -9  55   3    10918.42    10172.20    417.66 o 
  -7  55   3       41.82      208.61     86.50 o 
  -5  55   3    31483.35    33985.64   1034.36 o 
  -3  55   3      284.57      586.82     73.21 o 
  -1  55   3    34311.03    34385.49    943.17 o 
   1  55   3     4148.23     5445.70    209.05 o 
   3  55   3     4792.86     5660.47    233.86 o 
   5  55   3     4261.98     3966.05    206.83 o 
   7  55   3     2882.93     3149.54    204.95 o 
   9  55   3       72.87      157.20    176.32 o 
  11  55   3     2933.81     2851.36    356.46 o 
  13  55   3      465.02      822.90    248.12 o 
  15  55   3      453.02      624.58    237.79 o 
 -14  56   3      138.37      278.43    186.38 o 
 -12  56   3       56.51      623.51    249.93 o 
 -10  56   3     3734.44     4414.59    303.71 o 
  -8  56   3     2675.56     3352.24    201.10 o 
  -6  56   3    24161.59    23122.48    740.33 o 
  -4  56   3    14092.60    14115.13    403.01 o 
  -2  56   3    22178.94    25178.30    733.45 o 
   0  56   3    12496.15    13894.99    421.76 o 
   2  56   3      803.65     3760.82    831.25 o 
   4  56   3     2245.43     1915.36    138.29 o 
   6  56   3    12192.76    20010.07    975.45 o 
   8  56   3      453.15      665.13    137.19 o 
  10  56   3     9884.62     8962.55    634.70 o 
  12  56   3     1542.87     1552.26    237.55 o 
  14  56   3     2359.96     2294.01    341.52 o 
 -15  57   3     1021.01     1007.56    334.67 o 
 -13  57   3     2170.61     1869.86    498.56 o 
 -11  57   3      632.45      961.61    248.62 o 
  -9  57   3     2992.56     4842.74    380.50 o 
  -7  57   3     1714.59     1894.54    135.75 o 
  -5  57   3    12592.66     9570.69    300.10 o 
  -3  57   3     5967.32     6626.63    232.91 o 
  -1  57   3    39140.11    37298.78   1020.34 o 
   1  57   3     2680.17     2775.45    139.89 o 
   3  57   3    50850.41    46576.39   1500.34 o 
   5  57   3      638.46     1234.06    179.37 o 
   7  57   3    16626.37    15187.05    687.45 o 
   9  57   3     1389.54     1445.34    210.60 o 
  11  57   3     2036.10     2281.01    260.57 o 
  13  57   3      995.28     1268.29    238.16 o 
 -14  58   3     2576.02     2285.93    357.61 o 
 -12  58   3     1621.98     1570.60    207.24 o 
 -10  58   3    10112.71    10257.00    475.31 o 
  -8  58   3     4049.32     3803.32    208.60 o 
  -6  58   3    10416.31    10757.35    381.67 o 
  -4  58   3     4503.23     3798.95    157.35 o 
  -2  58   3     1026.42     1017.13     83.94 o 
   0  58   3      794.39      754.73     75.22 o 
   2  58   3     2027.32     1655.50    128.16 o 
   4  58   3      667.62      375.56     94.18 o 
   6  58   3      294.67      358.58     95.76 o 
   8  58   3      606.59      943.31    231.45 o 
  10  58   3     1331.98     1536.14    272.25 o 
  12  58   3      771.10     1088.72    298.43 o 
  14  58   3     1278.14     1052.46    265.79 o 
 -15  59   3      345.42      285.52    191.39 o 
 -13  59   3     2898.60     2610.78    373.92 o 
 -11  59   3      779.04      983.42    231.76 o 
  -9  59   3     6382.80     5633.69    308.19 o 
  -7  59   3      485.98      953.49    158.88 o 
  -5  59   3     6852.38     7465.87    250.26 o 
  -3  59   3     1130.00     1353.24    104.24 o 
  -1  59   3      303.45      391.09     64.54 o 
   1  59   3      554.26      463.73     76.41 o 
   3  59   3     7275.44     8496.38    349.66 o 
   5  59   3     1188.55     1547.15    149.47 o 
   7  59   3    11384.90    12052.62    577.16 o 
   9  59   3     2511.93     2628.92    523.97 o 
  11  59   3     5287.40     5807.46    421.19 o 
  13  59   3     1743.94     2407.29    303.07 o 
 -14  60   3     1125.37     1498.37    319.96 o 
 -12  60   3      485.16      556.96    162.50 o 
 -10  60   3     1795.40     1928.63    188.54 o 
  -8  60   3     1546.47     1725.79    157.95 o 
  -6  60   3     1599.18     1546.98    118.52 o 
  -4  60   3     1102.43     1475.22    104.38 o 
  -2  60   3     1918.58     1873.66    118.87 o 
   0  60   3      803.34      410.19     74.87 o 
   2  60   3      249.07      179.24     66.72 o 
   4  60   3      906.74     1549.69    196.76 o 
   6  60   3      534.55      922.22    132.69 o 
   8  60   3     2729.42     3207.58    259.32 o 
  10  60   3      282.11      655.57    190.65 o 
  12  60   3     1577.28     1425.81    252.01 o 
  14  60   3      424.63      517.52    240.24 o 
 -15  61   3     1178.50     1052.78    285.51 o 
 -13  61   3     1240.15      910.24    212.26 o 
 -11  61   3      699.65      734.04    147.33 o 
  -9  61   3     3151.19     2448.50    201.61 o 
  -7  61   3      206.36      243.23     91.80 o 
  -5  61   3     1004.21      901.42     92.20 o 
  -3  61   3       61.44      273.16     64.47 o 
  -1  61   3     3361.14     2913.96    154.25 o 
   1  61   3      930.08     1117.74     99.48 o 
   3  61   3     4171.49     3704.06    203.68 o 
   5  61   3     5494.28     5244.59    286.68 o 
   7  61   3     4908.53     4482.69    350.53 o 
   9  61   3     4011.27     3928.31    324.30 o 
  11  61   3     4231.79     4416.61    387.88 o 
  13  61   3     2034.82     1703.90    272.07 o 
 -14  62   3      483.63      294.82    200.36 o 
 -12  62   3      457.62      334.18    145.89 o 
 -10  62   3      336.10      417.06    132.90 o 
  -8  62   3     1240.70     1369.20    157.68 o 
  -6  62   3      218.39      338.82     77.15 o 
  -4  62   3     2428.35     2375.92    129.26 o 
  -2  62   3     2407.30     2165.50    125.97 o 
   0  62   3     3406.42     3059.60    158.08 o 
   2  62   3     1627.45     1345.22    127.67 o 
   4  62   3     3451.38     2750.92    206.66 o 
   6  62   3      297.76      365.27     99.24 o 
   8  62   3      695.22      816.19    180.90 o 
  10  62   3      153.54      225.36    287.25 o 
  12  62   3      605.75      495.59    263.05 o 
  14  62   3       31.60       37.93    204.87 o 
 -13  63   3      952.08      992.83    226.79 o 
 -11  63   3      536.67      430.31    142.38 o 
  -9  63   3     2581.86     2475.65    207.77 o 
  -7  63   3      600.25      687.05    160.38 o 
  -5  63   3     9942.11     7960.50    296.72 o 
  -3  63   3       46.94       65.91     61.52 o 
  -1  63   3    15010.52    12704.65    459.65 o 
   1  63   3     1739.47     1693.26    119.06 o 
   3  63   3     7383.48     6315.84    302.73 o 
   5  63   3      997.35     1146.68    144.45 o 
   7  63   3     3585.17     3801.81    371.98 o 
   9  63   3      687.35      701.02    182.73 o 
  11  63   3      201.27      564.31    192.46 o 
  13  63   3      362.77      480.32    226.02 o 
 -14  64   3      447.93      801.75    220.76 o 
 -12  64   3      750.28      638.90    154.79 o 
 -10  64   3      412.03      565.77    139.90 o 
  -8  64   3     1290.96     1442.20    200.56 o 
  -6  64   3      490.95      357.02    120.93 o 
  -4  64   3     1532.95     1401.70    119.97 o 
  -2  64   3      314.87      359.33     81.35 o 
   0  64   3     1038.93     1276.96    111.67 o 
   2  64   3       55.28      190.61     77.65 o 
   4  64   3      976.37      796.47    139.08 o 
   6  64   3      501.65      519.26    125.04 o 
   8  64   3      880.40     1011.24    202.81 o 
  10  64   3      815.98     1391.50    316.15 o 
  12  64   3      199.54      214.57    171.03 o 
 -13  65   3     2346.48     1951.98    246.25 o 
 -11  65   3     1008.68     1026.91    177.32 o 
  -9  65   3     2412.85     2434.34    234.49 o 
  -7  65   3      272.32      404.63    102.13 o 
  -5  65   3     1103.18     1164.86    108.45 o 
  -3  65   3      644.42      610.12     86.41 o 
  -1  65   3      247.54      398.86     84.47 o 
   1  65   3     1714.62     1876.75    135.06 o 
   3  65   3     1140.91     1385.95    135.50 o 
   5  65   3      643.87      930.88    124.44 o 
   7  65   3     5572.55     4547.17    303.11 o 
   9  65   3      235.49      286.70    213.44 o 
  11  65   3     2637.72     2527.68    316.59 o 
  13  65   3       72.83       36.35    178.33 o 
 -14  66   3       30.59      327.83    256.55 o 
 -12  66   3       30.96      145.72    144.36 o 
 -10  66   3      208.78      254.30    131.38 o 
  -8  66   3      728.47      504.32    124.61 o 
  -6  66   3      780.15      819.56    113.56 o 
  -4  66   3     3932.89     3489.09    180.14 o 
  -2  66   3     4607.16     4840.71    229.46 o 
   0  66   3     5702.19     5892.24    255.69 o 
   2  66   3     8783.70     8121.39    342.33 o 
   4  66   3     2537.44     2750.22    184.51 o 
   6  66   3     2051.18     1769.23    193.42 o 
   8  66   3      321.41      492.96    162.08 o 
  10  66   3      439.10      590.81    192.67 o 
  12  66   3       81.58       76.56    160.83 o 
 -13  67   3     2033.50     1625.92    231.03 o 
 -11  67   3      500.92      932.53    171.52 o 
  -9  67   3     2198.72     2731.69    228.52 o 
  -7  67   3      857.76      725.23    120.08 o 
  -5  67   3      134.77      221.60     78.85 o 
  -3  67   3     2135.58     1873.15    123.15 o 
  -1  67   3       95.11      209.34     80.74 o 
   1  67   3     1590.61     1758.30    142.76 o 
   3  67   3     1463.52     1137.90    129.19 o 
   5  67   3     1529.13     1417.63    146.72 o 
   7  67   3     1067.89     1150.08    208.14 o 
   9  67   3     1919.61     1834.00    307.68 o 
  11  67   3      886.71      988.11    229.43 o 
  13  67   3      752.08      265.44    194.42 o 
 -12  68   3      433.64      480.81    156.00 o 
 -10  68   3       94.30      128.45    170.35 o 
  -8  68   3     1849.94     1677.30    216.38 o 
  -6  68   3      419.68      364.18    102.90 o 
  -4  68   3     2462.06     2338.99    147.63 o 
  -2  68   3      297.00      309.74    101.21 o 
   0  68   3      453.52      458.25     94.42 o 
   2  68   3     2009.92     2364.94    170.74 o 
   4  68   3      319.90      272.63     84.78 o 
   6  68   3     2948.27     2396.11    221.38 o 
   8  68   3      212.91      118.87    230.60 o 
  10  68   3     1347.37     1072.66    221.66 o 
  12  68   3      192.12      315.03    188.84 o 
 -13  69   3      391.17      315.60    207.35 o 
 -11  69   3      282.86      324.87    143.33 o 
  -9  69   3      385.14      351.10    187.10 o 
  -7  69   3       75.84      242.15    103.16 o 
  -5  69   3     1289.85     1194.43    117.79 o 
  -3  69   3      673.21      930.25    104.08 o 
  -1  69   3     1212.88      999.93    157.22 o 
   1  69   3     1175.05     1310.65    143.55 o 
   3  69   3      212.74       85.14     88.14 o 
   5  69   3     1372.78     1284.51    153.25 o 
   7  69   3      410.10      369.59    152.54 o 
   9  69   3      312.33      270.59    177.06 o 
  11  69   3      563.67      262.15    175.69 o 
 -12  70   3      769.73      897.54    178.06 o 
 -10  70   3       99.50      129.56    131.00 o 
  -8  70   3      947.86     1019.23    174.46 o 
  -6  70   3      514.54      412.50     94.36 o 
  -4  70   3      886.94      851.66    101.99 o 
  -2  70   3      185.46      132.75     87.83 o 
   0  70   3      114.51       87.01     76.02 o 
   2  70   3      176.29      264.70     92.54 o 
   4  70   3       91.95      239.00    101.89 o 
   6  70   3      851.70     1295.31    221.37 o 
   8  70   3       97.68       46.35    204.39 o 
  10  70   3     1282.18     1558.73    256.20 o 
  12  70   3       57.59       22.76    162.76 o 
 -13  71   3      139.52      307.46    170.28 o 
 -11  71   3       79.48      225.76    145.43 o 
  -9  71   3      631.12      626.62    171.74 o 
  -7  71   3      246.41      401.84    110.79 o 
  -5  71   3      750.11      745.26    108.71 o 
  -3  71   3      582.45      708.90     98.25 o 
  -1  71   3      134.85      272.56     92.36 o 
   1  71   3      273.05      357.54    100.12 o 
   3  71   3      516.34      389.41    103.66 o 
   5  71   3      233.20      373.81    116.03 o 
   7  71   3       64.80      164.80    222.57 o 
   9  71   3       10.42      201.75    164.19 o 
  11  71   3      118.51       14.69    168.57 o 
 -12  72   3      128.30      358.64    159.65 o 
 -10  72   3      305.64       30.47    117.38 o 
  -8  72   3      432.21      480.73    137.27 o 
  -6  72   3      426.58      334.46     96.03 o 
  -4  72   3     1315.96     1442.40    131.83 o 
  -2  72   3     1283.13     1346.45    125.45 o 
   0  72   3     3938.63     4090.09    244.78 o 
   2  72   3     2738.81     3067.66    204.45 o 
   4  72   3     1071.00     1011.35    144.18 o 
   6  72   3     3337.59     3467.47    316.41 o 
   8  72   3      251.17       68.54    151.12 o 
  10  72   3      449.60      260.57    175.85 o 
  12  72   3        6.52       43.52    170.32 o 
 -11  73   3      527.74      450.90    146.89 o 
  -9  73   3      229.40      296.51    126.03 o 
  -7  73   3      251.55      318.52    119.69 o 
  -5  73   3      578.17      831.15    121.59 o 
  -3  73   3      532.63      597.65    105.11 o 
  -1  73   3       98.96       43.95     77.08 o 
   1  73   3      867.03      577.80    120.73 o 
   3  73   3      265.99      283.21    111.79 o 
   5  73   3      401.96      595.37    126.61 o 
   7  73   3      243.62       67.83    230.50 o 
   9  73   3      591.64      550.21    198.46 o 
  11  73   3      298.19      303.23    187.45 o 
 -12  74   3     1282.88     1386.07    214.15 o 
 -10  74   3      169.59      258.83    130.85 o 
  -8  74   3     2090.33     2315.13    240.60 o 
  -6  74   3      743.05      444.78    102.27 o 
  -4  74   3     1492.06     1395.51    144.03 o 
  -2  74   3     1230.60     1108.51    120.41 o 
   0  74   3      490.96      426.36    105.25 o 
   2  74   3      159.04      292.98    106.23 o 
   4  74   3     1815.21     1794.42    176.82 o 
   6  74   3      426.46      456.82    154.59 o 
   8  74   3     1512.21     1047.91    224.39 o 
  10  74   3      842.29      774.31    236.34 o 
 -11  75   3      334.73      311.23    165.50 o 
  -9  75   3        8.32      147.46    120.68 o 
  -7  75   3      591.93      671.73    126.42 o 
  -5  75   3      144.74       60.36     91.51 o 
  -3  75   3       80.43      233.83     88.05 o 
  -1  75   3      204.73      376.22     96.08 o 
   1  75   3       70.59       64.93     96.00 o 
   3  75   3      316.16      481.41    119.48 o 
   5  75   3      276.38      422.82    168.30 o 
   7  75   3      179.09      261.98    140.49 o 
   9  75   3      185.40      381.77    188.82 o 
  11  75   3        4.17      121.51    179.64 o 
 -12  76   3      660.38      668.50    242.25 o 
 -10  76   3      186.93      337.93    133.91 o 
  -8  76   3      577.47      598.61    138.41 o 
  -6  76   3      341.17      273.82    122.08 o 
  -4  76   3     1627.29     1645.25    174.64 o 
  -2  76   3      219.20      355.96     94.27 o 
   0  76   3     1034.80     1065.09    145.48 o 
   2  76   3      356.75      300.36    113.23 o 
   4  76   3      681.06      681.85    147.08 o 
   6  76   3      272.29      220.32    167.23 o 
   8  76   3     1326.85      854.49    214.05 o 
  10  76   3       90.90      351.64    192.64 o 
 -11  77   3      427.31      499.97    160.49 o 
  -9  77   3       29.53      125.54    121.22 o 
  -7  77   3      496.12      552.50    134.95 o 
  -5  77   3      121.82      108.87    100.66 o 
  -3  77   3      746.50      864.49    134.80 o 
  -1  77   3     1018.15     1315.55    161.37 o 
   1  77   3      144.41      247.31    107.82 o 
   3  77   3     1229.81     1353.49    160.84 o 
   5  77   3       31.34      179.95    143.17 o 
   7  77   3      556.54      496.98    157.93 o 
   9  77   3      476.79      242.18    168.45 o 
 -10  78   3      961.95     1021.04    185.53 o 
  -8  78   3      380.59      552.84    136.61 o 
  -6  78   3      508.06      481.01    178.14 o 
  -4  78   3       66.23      182.56    121.05 o 
  -2  78   3      492.35      463.48    116.98 o 
   0  78   3     1336.30     1437.29    166.81 o 
   2  78   3       55.92       45.35    128.58 o 
   4  78   3      389.53      235.86    118.25 o 
   6  78   3      119.10      -81.65    121.15 o 
   8  78   3      255.09      495.19    182.22 o 
  10  78   3      410.15      321.44    243.46 o 
 -11  79   3      178.65      207.83    162.77 o 
  -9  79   3      237.84      485.82    138.62 o 
  -7  79   3      506.18      555.56    155.57 o 
  -5  79   3      348.91      579.12    154.04 o 
  -3  79   3     1212.77     1287.74    157.78 o 
  -1  79   3      236.79      150.72     97.42 o 
   1  79   3      504.65      532.37    132.75 o 
   3  79   3      885.06      964.25    248.43 o 
   5  79   3      211.24      228.67    226.38 o 
   7  79   3      128.36       61.64    149.33 o 
   9  79   3      833.32      833.88    215.84 o 
 -10  80   3     1364.69     1174.46    195.17 o 
  -8  80   3     1045.58     1157.74    233.24 o 
  -6  80   3     1077.19     1078.02    172.53 o 
  -4  80   3     1079.15     1028.71    162.81 o 
  -2  80   3      462.05      288.79    129.07 o 
   0  80   3      119.00      232.95    110.14 o 
   2  80   3      172.83      211.54    121.83 o 
   4  80   3      156.75      309.10    119.40 o 
   6  80   3      429.82      369.32    145.37 o 
   8  80   3      566.19      834.64    220.16 o 
  10  80   3     1145.85     1459.11    323.83 o 
  -9  81   3       14.32      177.57    138.42 o 
  -7  81   3      762.74      730.31    162.54 o 
  -5  81   3        5.23      111.39    139.17 o 
  -3  81   3      588.01      485.61    164.85 o 
  -1  81   3       56.25      252.80    105.14 o 
   1  81   3     1764.52     2010.29    244.94 o 
   3  81   3       73.11      368.25    134.93 o 
   5  81   3     1450.22     1382.13    200.79 o 
   7  81   3       91.81       91.86    159.55 o 
   9  81   3      397.69      456.60    203.94 o 
 -10  82   3       54.36      143.94    156.89 o 
  -8  82   3     1336.11     1563.91    185.00 o 
  -6  82   3      732.16      407.52    218.36 o 
  -4  82   3     3752.26     3949.13    326.13 o 
  -2  82   3      299.13      356.10    135.64 o 
   0  82   3     1615.35     1502.51    173.61 o 
   2  82   3      228.61      266.68    127.65 o 
   4  82   3      318.64      536.72    148.88 o 
   6  82   3       38.13      299.07    148.71 o 
   8  82   3      146.23      324.72    188.16 o 
  -9  83   3      266.02      475.57    168.85 o 
  -7  83   3     1287.72      939.68    197.37 o 
  -5  83   3      837.69      947.88    155.72 o 
  -3  83   3     1990.71     2168.73    217.51 o 
  -1  83   3      702.72      607.54    158.62 o 
   1  83   3      729.85      789.08    158.29 o 
   3  83   3       40.53      217.40    131.11 o 
   5  83   3      145.13      116.29    134.77 o 
   7  83   3      165.51      638.93    195.64 o 
   9  83   3      316.30      400.43    226.88 o 
  -8  84   3      302.84      468.81    215.28 o 
  -6  84   3      795.71      617.08    178.97 o 
  -4  84   3      891.32     1281.55    178.60 o 
  -2  84   3      120.84      484.92    179.45 o 
   0  84   3     3467.58     4012.57    271.01 o 
   2  84   3      182.20      442.54    150.38 o 
   4  84   3     1672.11     1923.80    319.17 o 
   6  84   3      292.72      188.93    144.80 o 
   8  84   3     1059.31      982.74    233.60 o 
  -9  85   3      685.03      779.44    265.21 o 
  -7  85   3     1145.72     1194.05    235.92 o 
  -5  85   3     1052.34      875.04    231.39 o 
  -3  85   3     1795.31     1748.44    383.36 o 
  -1  85   3      154.29      371.38    142.19 o 
   1  85   3      196.51      492.59    142.78 o 
   3  85   3       81.49       -2.82    135.06 o 
   5  85   3       37.65        6.62    146.97 o 
   7  85   3       68.61      380.27    188.14 o 
  -8  86   3      799.88      995.07    264.54 o 
  -6  86   3       52.23       63.08    155.85 o 
  -4  86   3      907.78     1403.23    227.75 o 
  -2  86   3      975.51      932.81    186.90 o 
   0  86   3      200.93      321.66    137.32 o 
   2  86   3      310.50      149.01    132.94 o 
   4  86   3      307.45      324.05    163.74 o 
   6  86   3      320.80      161.63    147.64 o 
   8  86   3      498.67      681.06    206.32 o 
  -7  87   3      430.74      394.65    203.86 o 
  -5  87   3       99.76       52.63    138.48 o 
  -3  87   3      419.34      682.40    210.47 o 
  -1  87   3       78.11      135.95    132.25 o 
   1  87   3      701.96      838.89    156.42 o 
   3  87   3      182.29      150.12    131.28 o 
   5  87   3      467.69      512.53    174.78 o 
   7  87   3      103.20      320.80    191.52 o 
  -8  88   3      194.62      109.76    204.59 o 
  -6  88   3       88.65      264.32    351.44 o 
  -4  88   3        6.93       10.33    147.09 o 
  -2  88   3       22.29      193.95    161.26 o 
   0  88   3      156.12      384.28    147.16 o 
   2  88   3      292.08      468.99    153.05 o 
   4  88   3      395.05      565.16    182.10 o 
   6  88   3     1298.18     1173.59    202.89 o 
  -7  89   3      304.09      408.26    235.78 o 
  -5  89   3       67.57      192.91    169.71 o 
  -3  89   3      419.27      397.44    174.75 o 
  -1  89   3      261.59      267.20    140.29 o 
   1  89   3      231.55      298.15    145.73 o 
   3  89   3       98.68      232.52    157.22 o 
   5  89   3     1660.44     1866.64    265.26 o 
  -6  90   3     1703.69     1656.70    454.10 o 
  -4  90   3       87.73      407.25    178.17 o 
  -2  90   3     1875.43     1823.93    250.92 o 
   0  90   3      108.63      377.78    147.12 o 
   2  90   3      969.86      947.59    184.10 o 
   4  90   3      103.38      525.49    188.00 o 
   6  90   3      173.50      227.57    219.13 o 
  -5  91   3       39.04      195.08    245.84 o 
  -3  91   3      209.88      484.46    178.95 o 
  -1  91   3      987.14      914.00    266.18 o 
   1  91   3     2422.79     2529.87    261.36 o 
   3  91   3      731.21      776.06    195.10 o 
   5  91   3     2744.89     3044.72    328.71 o 
  -4  92   3      128.95      -35.44    185.07 o 
  -2  92   3      132.52      280.92    158.89 o 
   0  92   3      154.43      520.13    166.95 o 
   2  92   3      780.47     1092.61    199.01 o 
   4  92   3      227.19      519.72    173.89 o 
  -5  93   3     1236.13     1397.10    358.30 o 
  -3  93   3       70.18      135.83    156.31 o 
  -1  93   3      512.55      613.74    189.59 o 
   1  93   3      156.63      310.37    156.64 o 
   3  93   3       92.17      375.64    260.93 o 
  -4  94   3      226.90      438.02    224.03 o 
  -2  94   3      122.55      143.01    161.06 o 
   0  94   3       81.55      342.66    159.14 o 
   2  94   3      385.40      309.07    149.07 o 
  -3  95   3       25.84      -63.15    167.32 o 
  -1  95   3       55.18      146.88    158.26 o 
   1  95   3      240.77      318.56    148.57 o 
   0  96   3       40.25       83.00    130.84 o 
 -18   0   4      416.56      531.96    248.10 o 
 -16   0   4     1158.58     1409.78    272.01 o 
 -14   0   4     1647.80     1707.51    248.57 o 
 -12   0   4     1385.74     2062.25    336.11 o 
 -10   0   4      327.38      210.26     87.20 o 
  -8   0   4     3179.88     2552.27    155.49 o 
  -6   0   4      269.19      162.10     32.05 o 
  -4   0   4   222503.81   233213.78  10731.88 o 
  -2   0   4    85600.44    84630.91   3970.68 o 
   0   0   4   597264.44   682425.88  31805.00 o 
   2   0   4    47073.82    45855.10   1539.50 o 
   4   0   4   167299.75   170050.17   5895.75 o 
   6   0   4     5046.27     4696.13    289.99 o 
   8   0   4    16972.59    15317.11    667.70 o 
  10   0   4     1964.52     2261.92    162.91 o 
  12   0   4      605.75     1551.97    270.69 o 
  14   0   4      363.56      637.26    211.22 o 
  16   0   4     1519.22     1837.98    399.49 o 
  18   0   4     1141.72      968.45    500.37 o 
 -19   1   4     1561.14     1113.90    287.53 o 
 -17   1   4      884.29      970.65    181.59 o 
 -15   1   4     5464.51     7210.32    454.54 o 
 -13   1   4     2097.61     2664.99    279.11 o 
 -11   1   4    20829.86    21528.25    749.54 o 
  -9   1   4     2679.78     2610.98    138.00 o 
  -7   1   4    42875.67    38967.87   1151.83 o 
  -5   1   4     1805.41     1575.04     64.00 o 
  -3   1   4     9868.89     9169.62    309.81 o 
  -1   1   4     1135.73     1040.38    158.70 o 
   1   1   4     4109.38     4341.21    170.14 o 
   3   1   4     8706.97     7967.95    250.01 o 
   5   1   4     6947.28     6201.25    186.90 o 
   7   1   4     4063.73     4197.29    166.14 o 
   9   1   4     1058.71     1227.03     81.76 o 
  11   1   4      794.11      960.88    146.65 o 
  13   1   4      175.73       90.76    103.16 o 
  15   1   4       83.96       48.10    116.06 o 
  17   1   4      435.33      290.36    265.31 o 
 -18   2   4       22.01     -144.02    152.60 o 
 -16   2   4      953.54     1238.75    182.02 o 
 -14   2   4      144.52      196.66    106.19 o 
 -12   2   4      894.27      986.14    105.49 o 
 -10   2   4      255.68      192.60     62.55 o 
  -8   2   4     6122.63     5495.63    235.66 o 
  -6   2   4      277.62      178.19     27.34 o 
  -4   2   4    71995.53    64098.57   2002.81 o 
  -2   2   4     1700.37     1209.39     66.45 o 
   0   2   4       60.87      -23.22     39.24 o 
   2   2   4      135.11      125.87     29.88 o 
   4   2   4    54709.51    54835.97   1428.11 o 
   6   2   4      692.14      588.52     52.37 o 
   8   2   4    42993.63    41406.45   1127.94 o 
  10   2   4     2711.47     3041.44    134.30 o 
  12   2   4     9936.98     9283.24    543.03 o 
  14   2   4     1295.48     1196.52    154.67 o 
  16   2   4      419.45      137.27    197.00 o 
  18   2   4      138.33      199.36    288.14 o 
 -19   3   4     4956.07     5737.97    430.10 o 
 -17   3   4     1656.11     2292.29    234.57 o 
 -15   3   4     6543.26     6210.64    347.33 o 
 -13   3   4      982.18     1006.43    128.18 o 
 -11   3   4     2102.99     2957.49    161.50 o 
  -9   3   4      271.72      322.21     70.55 o 
  -7   3   4     7494.61     6749.23    208.92 o 
  -5   3   4     2898.74     2779.66     94.86 o 
  -3   3   4    11224.38    13763.53    468.91 o 
  -1   3   4      650.22     1312.87     71.41 o 
   1   3   4     7365.11     9862.02    238.09 o 
   3   3   4     4067.62     3740.87    100.91 o 
   5   3   4     2258.91     2322.48     84.71 o 
   7   3   4     9033.61     8109.93    387.87 o 
   9   3   4       90.17      114.45     55.07 o 
  11   3   4     4609.36     4555.86    227.86 o 
  13   3   4       17.29      183.32    100.91 o 
  15   3   4     2757.49     2423.49    234.93 o 
  17   3   4      684.79      671.41    238.78 o 
 -18   4   4       68.21      353.71    165.21 o 
 -16   4   4     3337.62     3157.12    248.72 o 
 -14   4   4       57.81      153.11    102.99 o 
 -12   4   4      510.63      364.88    127.06 o 
 -10   4   4       57.82      118.34     82.22 o 
  -8   4   4    11390.20     8831.44    318.41 o 
  -6   4   4      238.92      315.70     31.78 o 
  -4   4   4    20321.37    17430.57    524.46 o 
  -2   4   4       39.50      -22.37     22.37 o 
   0   4   4       21.95        5.68     36.07 o 
   2   4   4      154.32       68.79     21.49 o 
   4   4   4     9760.09     9546.49    260.50 o 
   6   4   4     3867.81     3824.97    132.19 o 
   8   4   4     7502.04     6241.60    246.30 o 
  10   4   4      596.41      794.60     75.85 o 
  12   4   4     4619.26     4595.32    255.99 o 
  14   4   4      540.48      417.14    117.74 o 
  16   4   4      812.99      838.31    197.40 o 
  18   4   4      175.19     -104.47    259.61 o 
 -19   5   4       92.57      551.19    187.33 o 
 -17   5   4      212.19      506.41    163.89 o 
 -15   5   4     1397.13     2290.23    205.23 o 
 -13   5   4     1553.97     1411.47    138.22 o 
 -11   5   4     7496.57     6942.34    294.46 o 
  -9   5   4     1384.90     1338.19     94.72 o 
  -7   5   4     8463.46     8346.58    248.21 o 
  -5   5   4     1241.24     1407.02     84.62 o 
  -3   5   4      873.19     1076.89     91.13 o 
  -1   5   4      653.14      547.50     56.91 o 
   1   5   4        0.77      -16.42     16.96 o 
   3   5   4     1093.77      604.70     63.44 o 
   5   5   4      801.22      843.66     48.60 o 
   7   5   4     7640.62     7307.75    581.05 o 
   9   5   4        3.71       13.25     50.58 o 
  11   5   4     2640.98     2816.30    168.04 o 
  13   5   4      250.44       -6.08     94.70 o 
  15   5   4      289.18      244.98    139.10 o 
  17   5   4       63.71       57.67    304.63 o 
 -18   6   4      235.16      492.03    169.32 o 
 -16   6   4     1031.74     1658.63    253.96 o 
 -14   6   4      292.71      311.69    101.01 o 
 -12   6   4     1212.25     1546.56    143.74 o 
 -10   6   4     1016.75     1085.95     95.09 o 
  -8   6   4      818.99      807.97     72.23 o 
  -6   6   4     7522.41     6255.81    224.33 o 
  -4   6   4    26961.94    23943.05    741.01 o 
  -2   6   4    15607.00    16070.22    525.36 o 
   0   6   4    82308.27    90072.27   2577.82 o 
   2   6   4    26000.60    26767.73    642.63 o 
   4   6   4    29260.41    26913.12    637.40 o 
   6   6   4     6036.54     5047.38    159.84 o 
   8   6   4      586.04      437.22     60.06 o 
  10   6   4      632.55      510.81     71.40 o 
  12   6   4     2107.37     1872.41    162.86 o 
  14   6   4     1650.50     1327.30    174.07 o 
  16   6   4     1139.01      658.57    188.71 o 
  18   6   4     1081.87     1453.38    387.72 o 
 -19   7   4      687.60      684.87    215.35 o 
 -17   7   4     1551.67     1562.42    207.48 o 
 -15   7   4     5283.10     5753.61    323.70 o 
 -13   7   4      822.39      999.28    136.22 o 
 -11   7   4     6944.12     7263.01    310.67 o 
  -9   7   4      746.60      710.74     79.63 o 
  -7   7   4     3580.37     3452.56    133.93 o 
  -5   7   4      472.27      422.97     39.50 o 
  -3   7   4     4754.28     4171.06    158.36 o 
  -1   7   4     1328.67     1185.94     62.11 o 
   1   7   4      360.57      251.14     42.99 o 
   3   7   4      259.02      339.98     31.39 o 
   5   7   4      745.44      527.55     41.22 o 
   7   7   4    11268.03    10816.57    368.30 o 
   9   7   4      223.81      222.99     56.21 o 
  11   7   4     3229.41     3237.77    186.26 o 
  13   7   4        8.22       58.91     78.65 o 
  15   7   4      219.22      475.85    167.27 o 
  17   7   4       18.97       16.68    312.09 o 
 -18   8   4       65.94       29.41    150.86 o 
 -16   8   4     2965.43     2426.91    225.93 o 
 -14   8   4       35.25       41.38     89.44 o 
 -12   8   4     4650.42     5256.57    319.47 o 
 -10   8   4      352.72      403.64     71.55 o 
  -8   8   4     1744.73     1274.32     80.39 o 
  -6   8   4     2498.76     3457.59    145.80 o 
  -4   8   4     1368.70     1360.52     75.96 o 
  -2   8   4     1231.62     1131.42     63.24 o 
   0   8   4      160.59       88.50     23.55 o 
   2   8   4     7043.18     6265.41    343.37 o 
   4   8   4     2809.85     3106.35    188.30 o 
   6   8   4    13000.96    11770.26    341.23 o 
   8   8   4     1750.84     1557.55     87.23 o 
  10   8   4     3996.25     4288.33    170.54 o 
  12   8   4      430.10      238.81    106.57 o 
  14   8   4     1421.92     1171.75    169.45 o 
  16   8   4       92.27       -3.73    154.56 o 
  18   8   4      141.06      707.20    238.69 o 
 -19   9   4     4031.37     4679.35    425.66 o 
 -17   9   4      225.46      236.76    144.47 o 
 -15   9   4     2401.60     3136.57    265.85 o 
 -13   9   4      252.42      234.04     93.33 o 
 -11   9   4      724.71      967.44    101.81 o 
  -9   9   4      346.62      186.95     50.91 o 
  -7   9   4     8504.94     6736.31    307.21 o 
  -5   9   4      304.27      221.42     34.09 o 
  -3   9   4    79337.23    80093.64   2500.77 o 
  -1   9   4    39385.16    44231.67   1478.99 o 
   1   9   4    59863.86    68780.46   1733.40 o 
   3   9   4      569.99      466.08     34.43 o 
   5   9   4     1487.26     1416.51     61.77 o 
   7   9   4     9178.45     7606.23    317.04 o 
   9   9   4      301.29      270.58     57.38 o 
  11   9   4      159.91      295.75     95.70 o 
  13   9   4      998.64      903.62    148.78 o 
  15   9   4      341.79      510.90    169.11 o 
  17   9   4      348.33      518.03    191.91 o 
 -18  10   4      158.27      254.43    161.20 o 
 -16  10   4     1071.48     1107.36    170.98 o 
 -14  10   4      151.48      147.78    101.53 o 
 -12  10   4     3376.34     3665.65    207.00 o 
 -10  10   4       25.79        6.58     56.04 o 
  -8  10   4     5526.57     5413.74    202.81 o 
  -6  10   4     1744.21     1773.35     73.34 o 
  -4  10   4      336.18      193.50     29.59 o 
  -2  10   4      464.65      405.72     51.11 o 
   0  10   4     2307.21     2253.65     87.95 o 
   2  10   4     1020.09      721.05     41.42 o 
   4  10   4     1207.98     1007.69     56.06 o 
   6  10   4     7814.36     6601.13    200.01 o 
   8  10   4      678.95      843.78     68.16 o 
  10  10   4     7088.25     6819.65    245.36 o 
  12  10   4      583.70      701.29    117.52 o 
  14  10   4     2673.07     2926.78    285.10 o 
  16  10   4      248.44      186.86    175.89 o 
  18  10   4      495.59      168.66    286.50 o 
 -19  11   4      149.97      231.28    184.26 o 
 -17  11   4      496.62      604.96    163.59 o 
 -15  11   4      707.98      820.74    141.37 o 
 -13  11   4       82.27      -79.14     79.14 o 
 -11  11   4     3203.34     2797.31    213.00 o 
  -9  11   4     1055.81      869.92     73.46 o 
  -7  11   4     2736.04     2675.95    111.70 o 
  -5  11   4      385.45      179.17     27.27 o 
  -3  11   4     3641.90     3403.13    145.65 o 
  -1  11   4       85.49       41.19     21.60 o 
   1  11   4     1895.05     1807.77     59.79 o 
   3  11   4     3718.64     2754.25     90.38 o 
   5  11   4     1360.52     1483.83     68.48 o 
   7  11   4     2417.39     3466.88    211.68 o 
   9  11   4     1116.18     1097.41     84.38 o 
  11  11   4       36.99       77.97     80.10 o 
  13  11   4      470.05      685.21    122.54 o 
  15  11   4      641.56      543.54    229.48 o 
  17  11   4      230.54      360.57    180.97 o 
 -18  12   4      190.34      252.70    195.72 o 
 -16  12   4      506.53      344.87    128.88 o 
 -14  12   4      143.21      264.93    103.52 o 
 -12  12   4      779.36     1542.18    198.97 o 
 -10  12   4      879.25      949.94     90.38 o 
  -8  12   4     2841.89     2893.03    165.44 o 
  -6  12   4       81.01       76.50     33.44 o 
  -4  12   4     1371.99     1423.45     61.80 o 
  -2  12   4    15227.91    19835.76    618.38 o 
   0  12   4      719.75     1012.05     46.88 o 
   2  12   4     3083.71     3979.22    128.21 o 
   4  12   4     2628.91     3251.17    102.03 o 
   6  12   4     2892.51     2899.33    110.68 o 
   8  12   4      266.70      274.93     45.50 o 
  10  12   4     1490.99     1443.72     99.50 o 
  12  12   4      320.30      177.23     95.58 o 
  14  12   4      414.69      431.12    159.55 o 
  16  12   4      160.26       80.50    161.51 o 
  18  12   4      470.18      575.53    290.87 o 
 -19  13   4     1157.98     1047.39    230.12 o 
 -17  13   4       43.49      197.41    161.64 o 
 -15  13   4     2984.40     3377.74    223.88 o 
 -13  13   4       13.57      104.82     91.08 o 
 -11  13   4     1333.45     1520.33    158.64 o 
  -9  13   4      172.22      169.93     54.10 o 
  -7  13   4      833.75     1020.36     64.58 o 
  -5  13   4     4307.72     5058.82    160.42 o 
  -3  13   4      220.39      207.85     30.15 o 
  -1  13   4       65.50        2.61     24.60 o 
   1  13   4     1106.44     1344.11     61.61 o 
   3  13   4     2225.14     2337.89     86.79 o 
   5  13   4      420.13      359.36     34.55 o 
   7  13   4     2586.69     2274.03    104.58 o 
   9  13   4      313.82      389.95     61.37 o 
  11  13   4     1451.10     1501.08    151.75 o 
  13  13   4      608.70      717.82    158.07 o 
  15  13   4     2071.93     1683.28    238.18 o 
  17  13   4      110.14      187.85    237.63 o 
 -18  14   4      219.58      328.57    161.88 o 
 -16  14   4      580.08      531.82    142.30 o 
 -14  14   4     1041.53     1227.75    145.24 o 
 -12  14   4     2043.79     2404.46    168.41 o 
 -10  14   4     2624.65     2554.39    162.28 o 
  -8  14   4     4520.28     4859.08    225.18 o 
  -6  14   4     2031.94     1859.10     84.93 o 
  -4  14   4       73.43       41.50     24.53 o 
  -2  14   4     1465.99     1494.02     64.05 o 
   0  14   4     1666.30     1855.44     74.18 o 
   2  14   4     1240.33     1128.95     59.88 o 
   4  14   4     3608.67     3731.89    114.02 o 
   6  14   4       51.47       41.44     30.94 o 
   8  14   4      445.86      423.27     55.60 o 
  10  14   4     1143.75     1211.10     97.60 o 
  12  14   4      343.05      491.50    109.72 o 
  14  14   4     1394.64     1366.58    209.05 o 
  16  14   4       48.02      116.19    161.68 o 
  18  14   4      213.82      352.86    214.23 o 
 -19  15   4      593.36      714.17    218.19 o 
 -17  15   4      817.07      591.21    178.44 o 
 -15  15   4      930.08      921.78    142.83 o 
 -13  15   4      326.63      220.01     97.16 o 
 -11  15   4      367.54      372.27     86.75 o 
  -9  15   4      230.90      330.47     68.60 o 
  -7  15   4     1989.56     2037.94     96.97 o 
  -5  15   4     9733.14     8933.19    263.16 o 
  -3  15   4     5214.09     5244.62    162.14 o 
  -1  15   4    10237.57    10831.32    302.01 o 
   1  15   4    10280.17    10252.69    262.90 o 
   3  15   4     3535.92     3220.55    102.40 o 
   5  15   4    10058.12     9921.73    294.93 o 
   7  15   4      114.30      216.41     47.54 o 
   9  15   4     1141.01     1199.31     85.34 o 
  11  15   4     2168.55     2374.84    159.58 o 
  13  15   4      504.82      659.35    160.84 o 
  15  15   4      716.02     1117.69    208.51 o 
  17  15   4      248.13       69.88    186.04 o 
 -18  16   4      188.15      275.05    171.42 o 
 -16  16   4      632.53      486.40    159.00 o 
 -14  16   4      229.47      435.37    109.71 o 
 -12  16   4      635.22      864.12    113.09 o 
 -10  16   4     2881.16     3113.82    162.05 o 
  -8  16   4     5884.91     5775.74    216.94 o 
  -6  16   4    13513.12    15038.90    448.68 o 
  -4  16   4     1041.43     1148.26     96.34 o 
  -2  16   4     4473.13     4575.23    182.42 o 
   0  16   4     2091.31     2046.03     69.82 o 
   2  16   4     4188.42     5936.05    230.74 o 
   4  16   4      382.71      666.98     47.65 o 
   6  16   4     7419.15     8960.30    593.41 o 
   8  16   4      101.69      163.25     49.18 o 
  10  16   4     6409.16     6511.69    240.18 o 
  12  16   4      495.29      435.85    111.73 o 
  14  16   4     1298.26     1186.29    334.32 o 
  16  16   4       35.85     -145.21    145.21 o 
 -19  17   4       79.49       64.95    185.44 o 
 -17  17   4       89.88      274.22    135.44 o 
 -15  17   4      235.97      282.03    108.99 o 
 -13  17   4      226.62      245.15    100.41 o 
 -11  17   4       67.53       11.06     72.07 o 
  -9  17   4     2527.19     3128.20    148.39 o 
  -7  17   4     2519.61     2455.63    109.80 o 
  -5  17   4     8676.43     9094.06    408.37 o 
  -3  17   4     1454.19     1228.57     55.21 o 
  -1  17   4      122.61       76.54     25.56 o 
   1  17   4     2999.85     2400.91     74.81 o 
   3  17   4     1020.10     1084.31     54.15 o 
   5  17   4     4495.97     5591.32    222.57 o 
   7  17   4      725.42      745.95     60.78 o 
   9  17   4      370.33      445.62     65.64 o 
  11  17   4     1523.17     1655.29    135.45 o 
  13  17   4      304.54      392.60    139.03 o 
  15  17   4     1624.11     1420.48    223.23 o 
  17  17   4      119.71      329.07    206.32 o 
 -18  18   4       52.72      160.46    159.77 o 
 -16  18   4      189.50       88.07    120.80 o 
 -14  18   4      947.98      885.05    132.12 o 
 -12  18   4      501.17      655.32    104.73 o 
 -10  18   4      388.65      509.40     82.45 o 
  -8  18   4     2435.51     2031.32    102.91 o 
  -6  18   4     9523.08     9144.23    278.72 o 
  -4  18   4    13568.96    13163.18    380.02 o 
  -2  18   4    87736.84    99289.64   3141.12 o 
   0  18   4    33031.25    35751.84    891.36 o 
   2  18   4   102110.77   114522.44   3121.71 o 
   4  18   4    20770.13    20151.29    543.64 o 
   6  18   4    26784.22    24009.35    661.02 o 
   8  18   4      281.48      363.32     74.18 o 
  10  18   4     2223.68     3198.20    153.43 o 
  12  18   4      206.76       85.51    105.64 o 
  14  18   4      268.66      446.81    178.65 o 
  16  18   4      928.50      484.23    206.98 o 
 -19  19   4      543.42      461.38    266.75 o 
 -17  19   4      276.21      392.76    140.55 o 
 -15  19   4      673.07      635.85    130.95 o 
 -13  19   4      643.71      592.00    110.79 o 
 -11  19   4      367.29      144.55     81.42 o 
  -9  19   4     4111.97     4362.69    196.22 o 
  -7  19   4     1197.26      993.89     63.19 o 
  -5  19   4    22754.02    26507.51    778.40 o 
  -3  19   4     1431.98     1302.58     55.10 o 
  -1  19   4     7320.71     8367.91    246.11 o 
   1  19   4     4239.37     4690.06    132.44 o 
   3  19   4     5356.07     6540.90    202.15 o 
   5  19   4     6085.78     5932.12    183.15 o 
   7  19   4     3123.26     4173.00    203.62 o 
   9  19   4      236.57      162.10     60.35 o 
  11  19   4      316.61      255.40     95.90 o 
  13  19   4      329.21      206.60    175.45 o 
  15  19   4      487.59      322.04    168.19 o 
  17  19   4      482.25      463.99    224.09 o 
 -18  20   4      262.41      340.96    164.45 o 
 -16  20   4      800.62      579.47    140.63 o 
 -14  20   4     1515.26     1950.68    171.94 o 
 -12  20   4     1264.99     1159.88    126.59 o 
 -10  20   4     5524.94     5101.78    227.39 o 
  -8  20   4     3154.93     3795.65    162.00 o 
  -6  20   4    18023.54    16950.51    489.77 o 
  -4  20   4      108.07      156.52     29.97 o 
  -2  20   4     8897.66     8737.42    318.93 o 
   0  20   4     6555.83     6862.14    187.13 o 
   2  20   4       89.72      105.56     30.07 o 
   4  20   4    10273.41    10818.85    387.57 o 
   6  20   4     7219.27     8878.94    311.34 o 
   8  20   4     1821.43     1943.31    100.98 o 
  10  20   4     8934.20     8445.31    315.24 o 
  12  20   4     1095.81     1285.43    212.34 o 
  14  20   4      882.45      707.91    172.77 o 
  16  20   4     1190.78     1461.94    273.09 o 
 -17  21   4      236.14      151.55    146.82 o 
 -15  21   4      536.12      907.35    152.04 o 
 -13  21   4     1127.62     1216.55    135.51 o 
 -11  21   4      774.41     1283.80    164.39 o 
  -9  21   4      806.69     1110.25     94.53 o 
  -7  21   4      238.87      259.97     45.66 o 
  -5  21   4    19196.40    18012.30    489.49 o 
  -3  21   4     1569.83     2090.33     88.73 o 
  -1  21   4   115918.66   132147.52   3503.99 o 
   1  21   4     6800.24     8011.51    216.92 o 
   3  21   4    49044.90    56242.68   1432.48 o 
   5  21   4      253.20      383.82     45.04 o 
   7  21   4     5032.24     4810.99    190.58 o 
   9  21   4     1658.39     1408.71     96.82 o 
  11  21   4      882.73     1669.19    209.94 o 
  13  21   4      454.10      508.18    198.56 o 
  15  21   4      175.86      351.73    175.72 o 
  17  21   4       91.44      148.51    237.01 o 
 -18  22   4      236.88      163.52    141.17 o 
 -16  22   4      198.86       72.31    114.20 o 
 -14  22   4     2384.92     2865.60    204.43 o 
 -12  22   4      886.85     1185.67    133.89 o 
 -10  22   4     5303.70     5635.84    339.33 o 
  -8  22   4     7501.98     7926.93    284.97 o 
  -6  22   4    10461.11     8642.97    388.65 o 
  -4  22   4     6039.44     9247.00    312.77 o 
  -2  22   4     2240.75     3745.89    301.77 o 
   0  22   4       14.64        3.84     19.81 o 
   2  22   4      345.71      602.66     38.65 o 
   4  22   4    22619.08    23639.09    941.97 o 
   6  22   4     8885.39     9817.48    273.60 o 
   8  22   4     8080.18     8378.39    282.87 o 
  10  22   4     2649.26     2976.20    215.48 o 
  12  22   4     2107.01     1914.98    192.28 o 
  14  22   4     1141.08     1283.07    199.86 o 
  16  22   4      765.24      835.14    240.34 o 
 -17  23   4      318.15      182.35    137.93 o 
 -15  23   4      990.27     1218.20    153.08 o 
 -13  23   4       54.09       98.88     90.95 o 
 -11  23   4      977.85     1090.93    121.73 o 
  -9  23   4      174.99      329.74     68.29 o 
  -7  23   4     1151.74     1069.65     70.27 o 
  -5  23   4     4811.98     5887.19    188.60 o 
  -3  23   4       65.30       62.27     25.47 o 
  -1  23   4     1286.88     1719.91     65.38 o 
   1  23   4     1223.58     1471.64     60.51 o 
   3  23   4     8603.68     9466.68    370.06 o 
   5  23   4     2631.59     2413.63    149.50 o 
   7  23   4     5081.96     6441.72    203.91 o 
   9  23   4     3284.20     4437.60    308.19 o 
  11  23   4     2515.67     2229.84    194.75 o 
  13  23   4     1702.44     1625.64    205.89 o 
  15  23   4     1274.29     1418.58    266.74 o 
  17  23   4      806.04      445.94    216.09 o 
 -18  24   4      750.89      566.36    155.49 o 
 -16  24   4      614.96      351.11    132.53 o 
 -14  24   4     3517.88     4766.31    530.76 o 
 -12  24   4      124.96      240.17     99.14 o 
 -10  24   4     2950.47     2828.00    163.11 o 
  -8  24   4     3554.15     4004.77    171.00 o 
  -6  24   4     4528.53     3686.14    131.87 o 
  -4  24   4    30193.69    34922.39    973.43 o 
  -2  24   4    50253.21    56202.80   1444.31 o 
   0  24   4   109908.02   141857.86   3401.80 o 
   2  24   4    73428.65    86972.02   2109.19 o 
   4  24   4    61657.40    65387.57   1728.67 o 
   6  24   4    11551.45    10387.15    280.88 o 
   8  24   4     2825.60     2843.80    142.08 o 
  10  24   4     1135.38      985.82    100.12 o 
  12  24   4      285.36      605.76    212.34 o 
  14  24   4      899.30      705.31    169.87 o 
  16  24   4     1216.08      762.41    234.40 o 
 -17  25   4      170.44      270.93    148.79 o 
 -15  25   4      248.57      274.15    113.39 o 
 -13  25   4       27.37      121.79     87.93 o 
 -11  25   4       55.66        6.68     75.01 o 
  -9  25   4       67.37        0.51     72.54 o 
  -7  25   4     1421.79     1293.70     95.66 o 
  -5  25   4     4917.05     5747.71    187.53 o 
  -3  25   4     1115.00     1107.00     54.68 o 
  -1  25   4    12542.10    15523.50    402.78 o 
   1  25   4     1799.14     1756.31     86.57 o 
   3  25   4     5866.55     4610.63    171.65 o 
   5  25   4     6374.56     7009.56    351.18 o 
   7  25   4     2049.07     2677.71    108.38 o 
   9  25   4     2312.38     2438.88    182.40 o 
  11  25   4     1824.52     1919.31    177.92 o 
  13  25   4      797.16      873.15    205.14 o 
  15  25   4      659.37      452.69    195.91 o 
  17  25   4       74.38      460.49    218.28 o 
 -18  26   4      256.09      238.05    160.23 o 
 -16  26   4      223.95      299.60    136.29 o 
 -14  26   4     1285.57     1139.48    145.65 o 
 -12  26   4     1237.61     1487.77    143.00 o 
 -10  26   4     1519.07     1552.06    122.19 o 
  -8  26   4     8012.79     8741.70    315.04 o 
  -6  26   4     3821.37     3403.45    134.88 o 
  -4  26   4     5833.85     8914.87    296.19 o 
  -2  26   4     8379.79    10081.97    266.58 o 
   0  26   4      194.26      162.75     27.10 o 
   2  26   4     1774.19     2974.66    606.35 o 
   4  26   4     1626.93     2703.18    430.69 o 
   6  26   4     6972.65     7635.38    246.74 o 
   8  26   4     1469.55     1553.79    102.30 o 
  10  26   4      435.75      484.50     94.00 o 
  12  26   4      997.16     1007.01    156.32 o 
  14  26   4      188.15      353.50    255.11 o 
  16  26   4      427.65      596.11    275.56 o 
 -17  27   4      747.78      811.70    176.40 o 
 -15  27   4      535.22      817.42    147.97 o 
 -13  27   4      291.16      253.23    117.18 o 
 -11  27   4     1247.74     1493.30    138.72 o 
  -9  27   4      496.70      365.00     79.82 o 
  -7  27   4     1479.70     1299.31     81.63 o 
  -5  27   4     6889.17     6115.26    194.28 o 
  -3  27   4       89.90       34.55     25.90 o 
  -1  27   4    25157.21    27180.13    629.40 o 
   1  27   4     4836.78     5291.33    157.68 o 
   3  27   4    49694.04    53340.86   1419.59 o 
   5  27   4     8508.53     8605.75    256.12 o 
   7  27   4    15755.95    13995.96    423.06 o 
   9  27   4     2302.16     2168.30    143.03 o 
  11  27   4      445.55      546.31    129.72 o 
  13  27   4     1305.25     1692.17    301.57 o 
  15  27   4     1620.46     1530.31    265.13 o 
  17  27   4      970.12      831.41    243.10 o 
 -18  28   4       48.83      189.77    156.38 o 
 -16  28   4       14.30      -46.01    111.16 o 
 -14  28   4      656.94      774.09    123.10 o 
 -12  28   4      986.63      932.19    121.88 o 
 -10  28   4      795.53      603.73     89.21 o 
  -8  28   4     1579.37     1209.49     97.81 o 
  -6  28   4      494.77      438.85     54.99 o 
  -4  28   4     5207.22     5699.22    184.04 o 
  -2  28   4     7934.12     9416.65    252.71 o 
   0  28   4     2850.31     3200.71    103.77 o 
   2  28   4     5836.53     6801.84    190.80 o 
   4  28   4     2020.84     2115.36     99.66 o 
   6  28   4     8058.36     7641.14    233.64 o 
   8  28   4      336.65      249.93     66.93 o 
  10  28   4     2525.13     2252.94    173.74 o 
  12  28   4      256.81      240.96    119.74 o 
  14  28   4      494.19      688.50    348.29 o 
  16  28   4      190.07      218.09    200.02 o 
 -17  29   4     1006.89      827.88    169.20 o 
 -15  29   4      442.06      478.51    127.99 o 
 -13  29   4      506.02      540.92    117.99 o 
 -11  29   4     7843.53     7674.40    339.22 o 
  -9  29   4     1720.39     1747.75    125.62 o 
  -7  29   4     8386.44     7336.40    258.36 o 
  -5  29   4     2730.88     3543.53    219.17 o 
  -3  29   4     1154.75     1073.08     90.16 o 
  -1  29   4      589.60      624.34     38.63 o 
   1  29   4     2528.12     3186.52    105.79 o 
   3  29   4    10169.22    13846.29    408.45 o 
   5  29   4     2386.32     1749.57     91.11 o 
   7  29   4    17175.42    18526.22    537.35 o 
   9  29   4     2176.90     2336.83    146.60 o 
  11  29   4     2567.73     2807.51    222.27 o 
  13  29   4      312.83      270.38    241.13 o 
  15  29   4      183.78      -95.03    159.41 o 
  17  29   4      188.06      250.50    206.72 o 
 -18  30   4       52.03        6.33    157.00 o 
 -16  30   4     1257.63      834.87    160.70 o 
 -14  30   4      110.79      330.12    108.21 o 
 -12  30   4     1757.96     1471.38    160.52 o 
 -10  30   4      419.71      351.67     83.23 o 
  -8  30   4     3109.14     3345.89    168.31 o 
  -6  30   4       23.19       18.47     35.50 o 
  -4  30   4      727.63      949.88     58.90 o 
  -2  30   4    49512.80    53953.32   1341.42 o 
   0  30   4     3914.89     4527.95    139.01 o 
   2  30   4    62156.17    67038.37   1728.72 o 
   4  30   4     1906.71     2391.24    104.07 o 
   6  30   4     5166.99     4973.56    171.78 o 
   8  30   4      448.78      492.84     95.31 o 
  10  30   4      135.96      519.06    127.88 o 
  12  30   4     1189.49      968.76    216.00 o 
  14  30   4      513.13      421.92    530.19 o 
  16  30   4      352.92      424.88    216.09 o 
 -17  31   4      253.95      497.66    150.20 o 
 -15  31   4     2911.54     3086.49    316.26 o 
 -13  31   4      730.42      740.27    132.90 o 
 -11  31   4     6172.44     6901.69    561.60 o 
  -9  31   4     4074.79     4254.06    205.33 o 
  -7  31   4    13105.28    13136.24    410.38 o 
  -5  31   4    16546.62    19121.79    576.78 o 
  -3  31   4     9103.28     9549.90    277.44 o 
  -1  31   4      983.19     1149.27     61.73 o 
   1  31   4      209.90      314.16     41.27 o 
   3  31   4      465.77      390.03     37.86 o 
   5  31   4    15113.62    15120.80    429.87 o 
   7  31   4     4172.84     4816.30    332.96 o 
   9  31   4     2392.62     2351.27    149.99 o 
  11  31   4     2101.38     2345.17    249.04 o 
  13  31   4        2.18        5.71    329.66 o 
  15  31   4     1550.77     1574.12    446.26 o 
  17  31   4      165.69      -47.15    186.82 o 
 -18  32   4      333.94      503.35    185.98 o 
 -16  32   4      286.11      125.99    124.61 o 
 -14  32   4      609.62      618.67    127.71 o 
 -12  32   4      677.47      559.20    109.04 o 
 -10  32   4       33.62      150.64     75.84 o 
  -8  32   4     3351.88     3088.11    164.44 o 
  -6  32   4     1482.17     1433.60     87.21 o 
  -4  32   4     4884.28     4342.94    148.19 o 
  -2  32   4     5059.24     6420.75    179.72 o 
   0  32   4     1714.23     1741.55     71.53 o 
   2  32   4      431.80      521.17     47.94 o 
   4  32   4     3152.16     3030.12    124.55 o 
   6  32   4     2333.01     2214.90    104.02 o 
   8  32   4     4386.10     4351.60    183.55 o 
  10  32   4      905.66      933.40    126.35 o 
  12  32   4     1149.59     1210.79    188.68 o 
  14  32   4      285.08      366.81    199.31 o 
  16  32   4       59.63      168.95    258.83 o 
 -17  33   4     1142.97     1253.52    188.51 o 
 -15  33   4     1020.56     1369.30    168.67 o 
 -13  33   4      751.13     1228.20    171.06 o 
 -11  33   4     1642.42     1989.73    146.00 o 
  -9  33   4     1138.41     1524.79    168.01 o 
  -7  33   4     2146.77     2533.28    131.55 o 
  -5  33   4    12838.62    12213.21    406.90 o 
  -3  33   4    25683.81    27924.85    764.80 o 
  -1  33   4    18109.12    19476.32    471.50 o 
   1  33   4    56220.12    61359.30   1586.00 o 
   3  33   4     6311.39     6703.51    190.42 o 
   5  33   4    10570.80     9678.31    295.21 o 
   7  33   4     2238.03     2022.74    131.44 o 
   9  33   4      791.37      855.49    107.47 o 
  11  33   4      706.98      344.21    169.76 o 
  13  33   4     1201.62     1287.51    252.78 o 
  15  33   4      990.92      895.56    338.98 o 
  17  33   4      621.00      753.01    242.37 o 
 -18  34   4      544.08      609.90    208.56 o 
 -16  34   4      457.37      435.59    137.58 o 
 -14  34   4      155.38      265.17    109.59 o 
 -12  34   4     1054.40      921.64    132.40 o 
 -10  34   4      506.64      390.91     84.56 o 
  -8  34   4     7337.84     7686.75    297.30 o 
  -6  34   4     2913.86     3031.30    135.60 o 
  -4  34   4    23983.96    25949.74    714.14 o 
  -2  34   4      279.26      294.19     33.72 o 
   0  34   4     1584.89     1516.70     68.36 o 
   2  34   4     2619.50     2895.35    161.07 o 
   4  34   4     7170.15     7747.81    239.35 o 
   6  34   4     3256.56     3227.94    140.64 o 
   8  34   4     6526.14     7272.94    310.52 o 
  10  34   4       51.88      178.17    166.02 o 
  12  34   4      912.46     1408.72    259.42 o 
  14  34   4        0.45      217.82    314.49 o 
  16  34   4      370.06      274.61    207.99 o 
 -17  35   4      519.16      595.07    222.89 o 
 -15  35   4     1338.24     1400.71    166.30 o 
 -13  35   4     1656.42     2120.87    184.75 o 
 -11  35   4     5301.38     5536.47    257.14 o 
  -9  35   4     4518.22     4771.92    224.65 o 
  -7  35   4    23166.85    21954.23    738.78 o 
  -5  35   4     6068.00     6234.11    214.06 o 
  -3  35   4    16758.47    17647.64    458.22 o 
  -1  35   4     2364.21     2490.40     85.17 o 
   1  35   4      962.76     1357.41     65.67 o 
   3  35   4      126.95      167.70     34.07 o 
   5  35   4     3469.36     3308.67    128.42 o 
   7  35   4      281.71      364.66     88.38 o 
   9  35   4      197.43       78.93     80.50 o 
  11  35   4     1111.01      831.14    167.94 o 
  13  35   4       77.15      360.19    284.23 o 
  15  35   4     1014.78     1018.75    367.56 o 
 -18  36   4      562.16      309.49    224.47 o 
 -16  36   4      397.84      296.49    131.61 o 
 -14  36   4      204.97       33.62    102.81 o 
 -12  36   4      313.83      346.39    145.97 o 
 -10  36   4      632.59      876.13    117.13 o 
  -8  36   4      770.81     1012.81    114.29 o 
  -6  36   4     5191.47     4561.59    179.11 o 
  -4  36   4    16920.23    17199.59    478.45 o 
  -2  36   4    22864.12    24897.07    613.65 o 
   0  36   4    46376.46    50303.07   1260.26 o 
   2  36   4    11666.12    12702.42    364.98 o 
   4  36   4    19338.51    18852.70    550.78 o 
   6  36   4      156.64      140.29     54.01 o 
   8  36   4     1695.35     1570.63    121.81 o 
  10  36   4      898.49      854.50    161.79 o 
  12  36   4      245.54      332.97    239.90 o 
  14  36   4        7.34      254.22    333.15 o 
  16  36   4       67.87      170.55    197.98 o 
 -17  37   4      127.78      263.51    177.40 o 
 -15  37   4      732.36      787.05    151.19 o 
 -13  37   4      581.70      726.61    130.06 o 
 -11  37   4     3184.85     3152.85    189.32 o 
  -9  37   4     6802.93     6500.81    274.23 o 
  -7  37   4     6950.82     6679.44    260.65 o 
  -5  37   4    16713.09    18071.11    551.71 o 
  -3  37   4     3306.80     3202.58    107.29 o 
  -1  37   4      442.65      319.91     36.12 o 
   1  37   4     3926.81     4445.27    147.50 o 
   3  37   4     1566.56     1446.80     75.60 o 
   5  37   4     1647.67     1445.94     84.84 o 
   7  37   4     1770.33     1497.02     97.09 o 
   9  37   4      472.24      374.22    119.59 o 
  11  37   4      956.77      854.11    243.06 o 
  13  37   4      422.74      589.08    306.36 o 
  15  37   4      272.64      311.06    492.74 o 
 -16  38   4      394.68      420.76    150.08 o 
 -14  38   4       85.75       69.59    110.71 o 
 -12  38   4      617.11      478.79    106.00 o 
 -10  38   4     1675.48     1821.03    184.31 o 
  -8  38   4     1725.98     1605.44    125.91 o 
  -6  38   4     1771.28     2221.92    180.24 o 
  -4  38   4     6342.71     6681.89    217.70 o 
  -2  38   4      306.34      499.84     39.46 o 
   0  38   4      126.66      179.83     33.21 o 
   2  38   4      572.99      709.55     53.62 o 
   4  38   4     4764.46     5878.59    183.36 o 
   6  38   4      195.88      341.27     56.83 o 
   8  38   4     2965.55     3424.56    200.22 o 
  10  38   4     2097.21     2013.86    220.85 o 
  12  38   4      310.94      515.80    157.74 o 
  14  38   4      145.95      344.36    186.77 o 
  16  38   4      670.97      532.74    222.66 o 
 -17  39   4      195.30      393.97    181.92 o 
 -15  39   4      346.91      251.44    139.82 o 
 -13  39   4      394.94      410.95    117.79 o 
 -11  39   4      366.16      497.45    200.48 o 
  -9  39   4       65.48      182.79     81.67 o 
  -7  39   4      186.13      297.84     65.20 o 
  -5  39   4    16433.58    15387.35    450.47 o 
  -3  39   4       35.85        6.24     30.25 o 
  -1  39   4    32778.56    35443.77    867.26 o 
   1  39   4     7886.12     7585.81    232.07 o 
   3  39   4     3509.66     3581.76    129.49 o 
   5  39   4     5454.98     5176.62    168.96 o 
   7  39   4      266.88      580.25    100.49 o 
   9  39   4       39.13      -13.89     99.58 o 
  11  39   4      816.77     1204.65    235.44 o 
  13  39   4      259.60      338.28    286.56 o 
  15  39   4     2059.13     1683.02    392.89 o 
 -16  40   4      654.09      716.84    208.88 o 
 -14  40   4      125.25       -0.37    111.14 o 
 -12  40   4     2086.27     2050.79    176.36 o 
 -10  40   4     1965.67     1673.37    146.03 o 
  -8  40   4     1148.54     1774.46    201.68 o 
  -6  40   4     5573.68     5929.38    235.10 o 
  -4  40   4      936.38      924.56     73.67 o 
  -2  40   4       56.96      181.03     34.06 o 
   0  40   4     2426.95     2705.30    110.39 o 
   2  40   4       38.25        2.40     31.94 o 
   4  40   4     8314.41     9772.76    293.57 o 
   6  40   4     1105.44     1122.04     80.80 o 
   8  40   4     1630.21     1456.88    142.59 o 
  10  40   4     1219.59     1122.34    361.50 o 
  12  40   4       28.36      128.67    141.28 o 
  14  40   4      590.96      654.40    303.07 o 
  16  40   4      456.02      608.92    284.29 o 
 -17  41   4      348.90      244.85    174.37 o 
 -15  41   4      290.48      127.45    125.70 o 
 -13  41   4      361.44      479.73    126.25 o 
 -11  41   4     1363.57     1451.36    135.09 o 
  -9  41   4      629.09      633.43    105.87 o 
  -7  41   4     4089.78     2924.45    150.69 o 
  -5  41   4     3755.27     4134.89    154.55 o 
  -3  41   4     1070.07     1024.00     59.79 o 
  -1  41   4       21.16       26.13     29.69 o 
   1  41   4     1271.83     1310.46     73.62 o 
   3  41   4     5018.74     4981.67    162.58 o 
   5  41   4     2065.28     2215.30    105.30 o 
   7  41   4     2919.73     2670.66    187.68 o 
   9  41   4       47.88      128.48     96.61 o 
  11  41   4      893.29      932.60    169.16 o 
  13  41   4      123.86      291.61    173.57 o 
  15  41   4      252.18      273.11    203.67 o 
 -16  42   4      655.00      924.53    206.65 o 
 -14  42   4     3272.54     3710.29    302.17 o 
 -12  42   4      221.41      419.60    112.77 o 
 -10  42   4     1982.90     2260.77    209.99 o 
  -8  42   4     5920.69     5279.14    241.97 o 
  -6  42   4     4364.44     3942.60    180.64 o 
  -4  42   4    11542.07    12591.40    378.03 o 
  -2  42   4     4291.93     4419.94    131.83 o 
   0  42   4    20383.35    22061.76    590.40 o 
   2  42   4     1846.33     2287.80    101.13 o 
   4  42   4     8040.42     7312.04    229.68 o 
   6  42   4      175.13      167.06     60.95 o 
   8  42   4       81.50      100.07     86.93 o 
  10  42   4      979.16      694.24    158.20 o 
  12  42   4      148.13      475.10    311.62 o 
  14  42   4      125.98      335.80    517.45 o 
  16  42   4      378.63      244.88    218.57 o 
 -17  43   4       69.89      257.21    176.99 o 
 -15  43   4      927.01      883.51    172.07 o 
 -13  43   4      472.07      284.77    120.47 o 
 -11  43   4      333.88      373.11    103.33 o 
  -9  43   4      884.69      760.29    109.10 o 
  -7  43   4     3522.13     3864.14    235.01 o 
  -5  43   4      900.17      674.46     65.19 o 
  -3  43   4     2418.51     2538.56     97.56 o 
  -1  43   4      495.82      429.95     42.63 o 
   1  43   4      171.28      149.27     38.50 o 
   3  43   4     1573.64     1430.42     83.19 o 
   5  43   4      414.83      404.63     59.88 o 
   7  43   4      730.64      817.93    119.76 o 
   9  43   4       63.13       25.64     92.66 o 
  11  43   4      610.00      787.34    171.02 o 
  13  43   4      766.53      990.83    253.94 o 
  15  43   4      164.47      258.27    433.70 o 
 -16  44   4     1510.07     1526.77    233.61 o 
 -14  44   4     1879.36     2319.65    245.61 o 
 -12  44   4     5125.88     4934.66    298.93 o 
 -10  44   4     7761.77     7904.83    572.59 o 
  -8  44   4     7171.45     7747.00    325.97 o 
  -6  44   4     1240.13     1570.05    132.60 o 
  -4  44   4     1368.96     1645.11    103.77 o 
  -2  44   4      510.36      452.83     47.77 o 
   0  44   4      123.00      166.08     36.78 o 
   2  44   4     1703.79     1350.08     78.37 o 
   4  44   4      217.87      226.57     51.39 o 
   6  44   4     3751.75     3136.88    154.55 o 
   8  44   4      853.90      851.28    122.19 o 
  10  44   4     3900.87     3768.36    305.49 o 
  12  44   4      150.11      162.02    238.14 o 
  14  44   4     1914.57     2166.65    451.89 o 
  16  44   4       13.53      -96.12    185.24 o 
 -17  45   4        7.07      -48.50    157.93 o 
 -15  45   4     1805.70     1817.85    263.30 o 
 -13  45   4       59.62      167.44    115.66 o 
 -11  45   4     2125.19     2448.08    252.16 o 
  -9  45   4       52.86       85.51     82.22 o 
  -7  45   4     2208.13     2294.38    140.08 o 
  -5  45   4     2758.58     2835.04    127.02 o 
  -3  45   4     7024.16     6284.18    204.41 o 
  -1  45   4     8837.51     9281.38    259.43 o 
   1  45   4     4158.25     4173.63    156.32 o 
   3  45   4       66.72      122.45     47.25 o 
   5  45   4      152.74       12.68     58.98 o 
   7  45   4      946.86      863.60    150.14 o 
   9  45   4      707.17      731.26    134.43 o 
  11  45   4     1374.46     1483.85    209.04 o 
  13  45   4      227.52      470.40    169.03 o 
  15  45   4     2210.96     2930.67    406.81 o 
 -16  46   4     1916.60     1518.26    429.84 o 
 -14  46   4      271.22      552.08    145.88 o 
 -12  46   4     3731.83     4161.18    315.54 o 
 -10  46   4     7178.04     6685.70    313.91 o 
  -8  46   4     5278.52     5634.78    373.89 o 
  -6  46   4    11325.49    10953.76    359.43 o 
  -4  46   4      668.57      803.24     74.65 o 
  -2  46   4      309.85      294.21     47.24 o 
   0  46   4      148.39       96.91     39.34 o 
   2  46   4     4424.52     4389.98    194.43 o 
   4  46   4     1089.77     1001.23     76.74 o 
   6  46   4    15106.37    16418.35    593.36 o 
   8  46   4      592.04      466.67    108.98 o 
  10  46   4     9551.42     8491.09    617.49 o 
  12  46   4      490.65      413.61    275.81 o 
  14  46   4     2007.33     1860.87    312.11 o 
 -15  47   4     2772.64     2977.62    331.51 o 
 -13  47   4      212.60      271.78    121.35 o 
 -11  47   4     4699.69     5382.47    284.16 o 
  -9  47   4     1532.96     1080.87    124.56 o 
  -7  47   4     6116.07     6248.01    257.41 o 
  -5  47   4     2233.60     2411.04    117.88 o 
  -3  47   4     1150.86     1090.03     75.83 o 
  -1  47   4       11.34       51.29     41.23 o 
   1  47   4      218.38      144.00     45.44 o 
   3  47   4     1826.03     1501.33     87.74 o 
   5  47   4     1812.91     1849.07    112.73 o 
   7  47   4     1953.56     1781.73    171.05 o 
   9  47   4      387.55      518.90    140.43 o 
  11  47   4     1696.61     1868.05    230.95 o 
  13  47   4      955.10      807.35    301.06 o 
  15  47   4      721.91     1249.52    277.99 o 
 -16  48   4     1097.03     1305.86    252.89 o 
 -14  48   4     3469.44     4351.49    352.21 o 
 -12  48   4      671.85      567.98    135.49 o 
 -10  48   4     2213.69     1938.78    166.08 o 
  -8  48   4      364.48      402.05     95.86 o 
  -6  48   4     9885.15     8471.55    300.72 o 
  -4  48   4     2235.90     2191.16    114.23 o 
  -2  48   4    22817.64    21662.24    629.83 o 
   0  48   4      201.43      151.19     50.41 o 
   2  48   4    24245.25    23648.91    663.31 o 
   4  48   4      158.25      171.38     63.06 o 
   6  48   4    16388.58    13896.97    547.89 o 
   8  48   4     1013.11     1100.92    143.22 o 
  10  48   4      880.11     1619.66    363.23 o 
  12  48   4      557.80      543.57    229.72 o 
  14  48   4      571.23      183.09    200.27 o 
 -15  49   4     1655.97     1984.41    286.08 o 
 -13  49   4      908.11     1003.19    184.83 o 
 -11  49   4     4291.36     4497.12    255.82 o 
  -9  49   4      404.59      459.60    102.66 o 
  -7  49   4    13565.08    12720.29    432.53 o 
  -5  49   4      109.93      115.91     55.64 o 
  -3  49   4    20654.36    21255.61    627.05 o 
  -1  49   4      131.05      203.11     48.27 o 
   1  49   4     3857.39     3757.74    145.12 o 
   3  49   4     4723.70     4925.17    175.96 o 
   5  49   4      827.37      766.66    100.14 o 
   7  49   4     3242.22     3391.69    215.89 o 
   9  49   4      351.25      564.15    158.59 o 
  11  49   4     1637.65     2049.77    329.24 o 
  13  49   4      559.07      449.21    289.20 o 
  15  49   4      720.25      651.43    238.40 o 
 -16  50   4      116.64      -14.46    294.23 o 
 -14  50   4     2641.55     3219.34    424.01 o 
 -12  50   4     1559.35     1611.36    181.54 o 
 -10  50   4     3974.56     5109.89    483.60 o 
  -8  50   4     2765.55     2534.99    167.84 o 
  -6  50   4    10641.51    10560.28    371.61 o 
  -4  50   4     2560.35     2631.04    123.01 o 
  -2  50   4     5288.37     6318.04    213.92 o 
   0  50   4     2823.73     3161.51    147.72 o 
   2  50   4      307.53      408.90     62.00 o 
   4  50   4      304.76      413.90     75.86 o 
   6  50   4     8950.14     9509.84    417.74 o 
   8  50   4       87.52      346.90    103.88 o 
  10  50   4    10594.61    10519.47    631.48 o 
  12  50   4       63.49      495.53    226.30 o 
  14  50   4     6729.72     5125.93    510.89 o 
 -15  51   4     1467.55     1662.38    268.68 o 
 -13  51   4     6553.11     6982.04    785.95 o 
 -11  51   4     2551.17     2752.31    202.91 o 
  -9  51   4     3760.83     3784.93    235.55 o 
  -7  51   4     2398.33     2540.01    147.53 o 
  -5  51   4     4407.52     4728.70    203.14 o 
  -3  51   4    20909.24    17714.72    660.39 o 
  -1  51   4    11622.72    12660.43    383.96 o 
   1  51   4    23031.70    23299.49    682.37 o 
   3  51   4     5184.22     5120.82    205.03 o 
   5  51   4     5493.24     5614.04    272.46 o 
   7  51   4      351.62      323.16     97.55 o 
   9  51   4      935.54     1046.68    200.89 o 
  11  51   4      305.55      561.00    172.97 o 
  13  51   4      469.41      262.06    179.22 o 
  15  51   4        9.44       31.39    224.67 o 
 -16  52   4      311.06      441.83    214.12 o 
 -14  52   4     2787.90     2917.57    404.24 o 
 -12  52   4     1217.58     1471.20    179.47 o 
 -10  52   4     9294.65     8279.51    375.18 o 
  -8  52   4     3366.21     3680.69    199.20 o 
  -6  52   4    15342.82    15479.87    503.38 o 
  -4  52   4     2590.40     3602.40    252.20 o 
  -2  52   4     8369.61     9684.89    307.35 o 
   0  52   4       62.34      247.88     58.50 o 
   2  52   4     1752.02     1731.27    101.87 o 
   4  52   4     1124.05     1299.20    123.20 o 
   6  52   4    14104.00    14663.04    575.71 o 
   8  52   4      115.49      251.24    103.95 o 
  10  52   4    12300.60    11448.51    679.99 o 
  12  52   4      452.32      989.58    400.79 o 
  14  52   4     4167.56     3609.15    428.62 o 
 -15  53   4     5736.98     5818.55    475.96 o 
 -13  53   4     5810.12     5490.31    404.45 o 
 -11  53   4    18313.73    18963.52    738.90 o 
  -9  53   4    10023.72    10485.72    598.79 o 
  -7  53   4    17281.98    16367.14    547.86 o 
  -5  53   4     3766.21     3948.04    199.43 o 
  -3  53   4     5706.93     6031.67    213.41 o 
  -1  53   4       41.42      116.93     69.39 o 
   1  53   4      981.71      622.42     72.40 o 
   3  53   4      488.78      412.66     71.49 o 
   5  53   4     2709.51     2818.50    181.14 o 
   7  53   4      791.75      969.08    141.17 o 
   9  53   4     2735.42     2698.41    263.91 o 
  11  53   4      240.84      555.92    229.91 o 
  13  53   4      954.72      890.74    214.33 o 
  15  53   4       28.39      268.90    226.97 o 
 -16  54   4     1010.60     1058.11    236.59 o 
 -14  54   4      962.02     1023.98    333.15 o 
 -12  54   4     1174.07      992.90    183.83 o 
 -10  54   4      166.34      729.17    123.59 o 
  -8  54   4      965.38     1154.56    123.59 o 
  -6  54   4     7967.23     6532.04    247.74 o 
  -4  54   4    16199.89    14909.03    454.93 o 
  -2  54   4    54069.54    47882.09   1395.25 o 
   0  54   4    19674.65    20300.68    599.60 o 
   2  54   4    74683.44    70126.20   2065.38 o 
   4  54   4     3649.56     4349.19    229.80 o 
   6  54   4    26413.04    22379.53    839.78 o 
   8  54   4      150.12      163.42    146.77 o 
  10  54   4     3777.34     3653.82    316.83 o 
  12  54   4      120.48      392.35    173.16 o 
  14  54   4     1004.12     1010.51    262.20 o 
 -15  55   4      285.88      339.50    175.02 o 
 -13  55   4      976.71     1172.36    255.11 o 
 -11  55   4     7291.34     7125.82    377.10 o 
  -9  55   4     9690.08     8554.93    345.78 o 
  -7  55   4    28592.52    27368.76    880.34 o 
  -5  55   4    12490.45    12083.08    403.38 o 
  -3  55   4    43005.89    41449.91   1223.34 o 
  -1  55   4     6724.83     7019.33    243.30 o 
   1  55   4    26894.71    27001.82    787.15 o 
   3  55   4       65.46      740.58     97.24 o 
   5  55   4       99.29      490.60    171.42 o 
   7  55   4        9.30      484.57    153.25 o 
   9  55   4     4181.54     3949.47    395.75 o 
  11  55   4       41.34      373.38    165.43 o 
  13  55   4     2505.66     1943.96    276.21 o 
 -14  56   4     1498.25     1188.44    291.22 o 
 -12  56   4      970.16      600.13    235.36 o 
 -10  56   4     6925.74     6966.09    338.22 o 
  -8  56   4    10716.62    10458.44    379.46 o 
  -6  56   4    15856.00    15306.18    489.83 o 
  -4  56   4    17431.71    18092.40    517.19 o 
  -2  56   4    15751.25    16494.33    517.18 o 
   0  56   4     3191.80     3954.23    163.55 o 
   2  56   4     1807.78     1937.92    117.51 o 
   4  56   4      122.88      707.78    172.95 o 
   6  56   4     5014.66     3967.50    226.79 o 
   8  56   4      967.70      759.73    232.63 o 
  10  56   4     3821.11     3406.94    308.44 o 
  12  56   4      180.78      485.71    201.52 o 
  14  56   4     1360.86     1548.22    297.45 o 
 -15  57   4     1312.61     1646.28    245.50 o 
 -13  57   4     1212.73      992.47    223.65 o 
 -11  57   4      787.21      786.84    171.09 o 
  -9  57   4      410.34     2176.76    253.72 o 
  -7  57   4     1469.23     1551.97    126.86 o 
  -5  57   4     5681.13     4782.34    203.38 o 
  -3  57   4    13343.91    10992.79    361.43 o 
  -1  57   4    11663.00    10061.52    337.05 o 
   1  57   4    41057.02    41233.02   1236.91 o 
   3  57   4     5233.00     5361.85    245.97 o 
   5  57   4    29495.05    27196.17   1005.62 o 
   7  57   4      131.93      169.59     93.97 o 
   9  57   4     4263.05     4267.29    342.69 o 
  11  57   4       29.83      157.87    203.02 o 
  13  57   4      216.18      692.20    219.73 o 
 -14  58   4     4897.94     5414.37    401.71 o 
 -12  58   4     2714.65     2807.00    296.05 o 
 -10  58   4     6414.36     7458.03    338.43 o 
  -8  58   4     8253.33     8126.95    316.70 o 
  -6  58   4     2671.92     2817.78    149.84 o 
  -4  58   4     6587.28     6449.66    240.85 o 
  -2  58   4     2624.23     2733.78    141.08 o 
   0  58   4     1597.87     1812.77    127.98 o 
   2  58   4    18006.76    15737.25    534.31 o 
   4  58   4       20.02      222.21     91.81 o 
   6  58   4     8725.31     7695.67    347.36 o 
   8  58   4     1100.02     1895.28    403.04 o 
  10  58   4     1246.81     1454.45    228.57 o 
  12  58   4     1866.22     1933.00    335.44 o 
  14  58   4      529.07      329.57    218.40 o 
 -15  59   4     1274.61     1031.32    211.91 o 
 -13  59   4       46.04      159.59    158.20 o 
 -11  59   4     2254.93     2150.58    344.08 o 
  -9  59   4     1589.27     1764.66    143.55 o 
  -7  59   4     6621.94     5814.74    251.62 o 
  -5  59   4     2151.72     2141.10    139.84 o 
  -3  59   4     1293.11     1478.62    103.64 o 
  -1  59   4      311.01     1023.98    115.02 o 
   1  59   4     6414.85     5914.58    240.53 o 
   3  59   4      621.33      476.61     94.39 o 
   5  59   4    14808.97    14282.43    569.58 o 
   7  59   4      632.87      648.36    128.24 o 
   9  59   4     7007.00     5903.50    418.45 o 
  11  59   4      250.42      290.60    309.09 o 
  13  59   4     2407.01     2005.67    396.05 o 
 -14  60   4      130.13      708.12    186.86 o 
 -12  60   4      927.08      690.99    236.58 o 
 -10  60   4     6773.87     6081.25    293.16 o 
  -8  60   4     1339.23     1297.15    126.60 o 
  -6  60   4    26841.99    22762.02    694.80 o 
  -4  60   4      415.45      389.91     68.75 o 
  -2  60   4    44812.62    37985.32   1138.58 o 
   0  60   4      250.53      487.32     81.33 o 
   2  60   4    19345.63    14347.61    511.89 o 
   4  60   4     3188.80     4427.10    240.98 o 
   6  60   4      742.33      767.76    117.09 o 
   8  60   4     5429.30     4807.50    365.56 o 
  10  60   4      247.93      425.16    262.03 o 
  12  60   4     2549.14     3303.18    346.74 o 
  14  60   4      565.58      795.91    687.88 o 
 -15  61   4      575.25      751.40    220.36 o 
 -13  61   4        5.72      163.63    150.18 o 
 -11  61   4     1464.30     1459.93    259.96 o 
  -9  61   4      928.22      864.97    124.25 o 
  -7  61   4     2587.92     2586.64    168.49 o 
  -5  61   4     4818.64     4505.07    229.02 o 
  -3  61   4     3220.45     3106.58    148.07 o 
  -1  61   4     7874.00     7737.46    291.24 o 
   1  61   4     3839.72     2813.08    161.64 o 
   3  61   4     6119.33     6061.63    288.34 o 
   5  61   4     4817.19     4392.93    244.81 o 
   7  61   4     1203.81     1782.30    238.02 o 
   9  61   4     3024.92     3041.89    311.45 o 
  11  61   4       53.98      472.37    187.20 o 
  13  61   4     3802.74     3672.43    554.59 o 
 -14  62   4     3656.10     3036.56    305.45 o 
 -12  62   4      763.70      964.38    167.79 o 
 -10  62   4     7351.63     7515.50    354.63 o 
  -8  62   4     1190.07      835.44    108.91 o 
  -6  62   4     4171.85     4524.22    303.36 o 
  -4  62   4     5221.47     5399.07    218.94 o 
  -2  62   4      826.45      991.60     99.05 o 
   0  62   4     7834.04     8381.91    312.85 o 
   2  62   4     5757.85     5479.86    253.78 o 
   4  62   4     1354.81     1198.65    133.13 o 
   6  62   4     5037.45     4365.42    264.96 o 
   8  62   4     3255.85     3382.32    422.40 o 
  10  62   4     2218.99     2155.47    355.97 o 
  12  62   4     3584.15     2966.41    331.68 o 
 -13  63   4      384.43      658.24    187.76 o 
 -11  63   4      292.26      407.54    125.57 o 
  -9  63   4      716.44      770.06    127.00 o 
  -7  63   4      305.78      315.97     84.73 o 
  -5  63   4      282.86      576.29     87.84 o 
  -3  63   4     1973.43     1903.86    130.58 o 
  -1  63   4     3875.41     4149.47    242.38 o 
   1  63   4     3995.70     4002.41    202.49 o 
   3  63   4     3290.27     3597.61    247.08 o 
   5  63   4      200.21      258.53     97.35 o 
   7  63   4     2023.14     2142.28    277.85 o 
   9  63   4      859.44     1001.67    192.41 o 
  11  63   4     1589.37     1413.90    251.16 o 
  13  63   4      313.91      616.44    199.97 o 
 -14  64   4      754.82     1014.51    199.83 o 
 -12  64   4     1744.49     1100.21    166.07 o 
 -10  64   4     2265.96     2110.91    183.30 o 
  -8  64   4     1154.59     1578.61    262.02 o 
  -6  64   4     1612.11     2303.25    136.19 o 
  -4  64   4     1557.98     1463.75    111.89 o 
  -2  64   4     1953.50     1935.71    130.88 o 
   0  64   4     1789.05     1792.59    142.37 o 
   2  64   4     1621.34     1947.63    156.21 o 
   4  64   4      789.75      693.24    128.11 o 
   6  64   4     3768.85     3530.84    305.24 o 
   8  64   4      719.55     1169.76    175.28 o 
  10  64   4     3082.31     2671.69    308.80 o 
  12  64   4      139.68      567.65    215.50 o 
 -13  65   4      400.12      471.72    152.97 o 
 -11  65   4      150.23      245.04    127.24 o 
  -9  65   4     1067.08     1234.32    149.31 o 
  -7  65   4     2159.48     2385.24    166.53 o 
  -5  65   4     1293.14     1413.06    114.80 o 
  -3  65   4     3983.66     3670.03    185.94 o 
  -1  65   4      113.37      501.12    105.86 o 
   1  65   4       95.77      220.91     79.70 o 
   3  65   4      452.46      503.37    104.31 o 
   5  65   4      674.49      653.62    114.89 o 
   7  65   4      402.37      477.89    192.75 o 
   9  65   4     1469.49     1510.49    386.97 o 
  11  65   4      546.06      547.89    195.70 o 
  13  65   4     1163.73     1006.63    240.52 o 
 -14  66   4       27.01      295.87    155.85 o 
 -12  66   4      321.75      305.32    137.57 o 
 -10  66   4     1120.84     1023.29    145.56 o 
  -8  66   4     2087.40     1607.77    157.01 o 
  -6  66   4    10781.95     8877.59    364.51 o 
  -4  66   4     1990.96     2098.09    149.06 o 
  -2  66   4    13220.09    11705.83    461.80 o 
   0  66   4      377.56      228.20     85.12 o 
   2  66   4     4425.24     3995.05    228.38 o 
   4  66   4      298.42      484.44    149.07 o 
   6  66   4      281.83      295.09    192.24 o 
   8  66   4      447.52      647.31    273.42 o 
  10  66   4      395.08      624.24    199.97 o 
  12  66   4     1004.60      917.10    232.65 o 
 -13  67   4      284.63      283.65    150.62 o 
 -11  67   4      190.29      293.20    120.65 o 
  -9  67   4       48.64      167.50    211.39 o 
  -7  67   4      384.37      437.73    131.41 o 
  -5  67   4     1412.11     1671.55    128.77 o 
  -3  67   4     1255.31      949.12    124.55 o 
  -1  67   4     2165.39     2277.42    164.07 o 
   1  67   4     1002.17      689.73     99.73 o 
   3  67   4      687.21      595.59    110.93 o 
   5  67   4     1055.77     1049.15    133.77 o 
   7  67   4      179.48      243.19    192.49 o 
   9  67   4       92.33      185.69    153.34 o 
  11  67   4      174.47      326.59    181.20 o 
 -12  68   4      719.42      477.25    141.06 o 
 -10  68   4     1206.08      948.07    168.89 o 
  -8  68   4      254.93      503.40    173.62 o 
  -6  68   4     2598.56     2442.96    165.17 o 
  -4  68   4      759.43      966.08    131.01 o 
  -2  68   4      195.14      412.82     90.89 o 
   0  68   4     1060.31     1338.26    146.10 o 
   2  68   4     1061.95     1070.78    127.37 o 
   4  68   4     1079.37      833.64    122.90 o 
   6  68   4      440.55      369.49    138.07 o 
   8  68   4      453.91      407.74    229.62 o 
  10  68   4      347.80      224.13    170.99 o 
  12  68   4      887.19     1062.39    238.75 o 
 -13  69   4      223.11      601.62    162.56 o 
 -11  69   4      786.62      790.86    149.45 o 
  -9  69   4      532.44      601.05    128.08 o 
  -7  69   4     2394.11     2353.83    181.81 o 
  -5  69   4      962.22     1127.41    147.02 o 
  -3  69   4     1045.76      942.06    134.24 o 
  -1  69   4      209.43      198.48     84.24 o 
   1  69   4      168.85      142.15     96.93 o 
   3  69   4      519.43      759.17    122.39 o 
   5  69   4       92.39       14.69    124.82 o 
   7  69   4      469.01      466.65    179.64 o 
   9  69   4      517.03      385.70    171.21 o 
  11  69   4      338.42      432.18    217.83 o 
 -12  70   4      203.66      116.45    133.89 o 
 -10  70   4      206.96      479.78    132.68 o 
  -8  70   4     1243.04     1178.79    163.02 o 
  -6  70   4      168.03      258.40     96.28 o 
  -4  70   4     1884.74     1706.85    175.79 o 
  -2  70   4      164.83      235.43     90.41 o 
   0  70   4       13.34      228.95     87.64 o 
   2  70   4      201.07      210.24     92.14 o 
   4  70   4      368.73      318.72    100.84 o 
   6  70   4      497.98      405.02    254.22 o 
   8  70   4      760.20      926.97    188.73 o 
  10  70   4        2.70      114.86    168.93 o 
  12  70   4      771.90      667.87    259.17 o 
 -13  71   4      104.74      290.87    152.49 o 
 -11  71   4      946.77      881.86    160.45 o 
  -9  71   4      274.32      568.05    173.61 o 
  -7  71   4     1269.67     1240.62    193.62 o 
  -5  71   4      212.81      462.99     95.69 o 
  -3  71   4      396.16      485.50     99.08 o 
  -1  71   4      154.66      107.77    105.14 o 
   1  71   4       83.98       43.33     88.66 o 
   3  71   4      378.11      341.77    115.15 o 
   5  71   4     1077.70      914.86    143.53 o 
   7  71   4      509.09      848.82    300.38 o 
   9  71   4      305.92      329.99    329.66 o 
  11  71   4       67.98       28.37    167.82 o 
 -12  72   4       93.82      -27.96    127.57 o 
 -10  72   4       27.07       46.26    113.03 o 
  -8  72   4       53.76      317.45    123.75 o 
  -6  72   4      225.73      348.85     98.07 o 
  -4  72   4      285.82      324.31    122.63 o 
  -2  72   4      242.00      260.55     94.16 o 
   0  72   4      793.04      851.13    121.38 o 
   2  72   4       56.08       77.09     90.16 o 
   4  72   4      654.80      967.79    168.59 o 
   6  72   4      440.33      332.87    134.13 o 
   8  72   4      122.39     -140.63    140.63 o 
  10  72   4      317.22      433.49    180.93 o 
 -11  73   4      241.94      315.58    132.97 o 
  -9  73   4      210.72      251.98    156.50 o 
  -7  73   4      660.26      736.36    131.33 o 
  -5  73   4      714.85      715.31    129.23 o 
  -3  73   4     1811.89     1995.61    164.40 o 
  -1  73   4       45.38       61.85    112.86 o 
   1  73   4     2132.26     2261.67    195.01 o 
   3  73   4       29.08      140.21     96.04 o 
   5  73   4     2128.30     2025.82    188.72 o 
   7  73   4       14.49       20.98    187.32 o 
   9  73   4      160.30      141.62    162.74 o 
  11  73   4      607.81      641.08    208.68 o 
 -12  74   4       96.97      268.89    139.71 o 
 -10  74   4      164.87      318.96    130.71 o 
  -8  74   4       44.92      286.46    132.04 o 
  -6  74   4      347.99      389.66    132.86 o 
  -4  74   4      380.54      368.92    103.26 o 
  -2  74   4      337.11      444.92    125.27 o 
   0  74   4       10.63       90.01     99.90 o 
   2  74   4      235.78      290.64    108.32 o 
   4  74   4     1325.43     1554.38    160.71 o 
   6  74   4      370.16      320.05    133.84 o 
   8  74   4      521.54      548.03    193.58 o 
  10  74   4      221.95      247.70    189.17 o 
 -11  75   4        7.73      123.41    136.21 o 
  -9  75   4      147.59      113.08    116.97 o 
  -7  75   4      203.99      376.13    111.48 o 
  -5  75   4      694.10      755.35    122.80 o 
  -3  75   4      746.95      878.98    154.74 o 
  -1  75   4      946.07     1073.33    139.93 o 
   1  75   4      597.08      473.05    123.24 o 
   3  75   4       37.85      142.28     96.06 o 
   5  75   4      425.00      759.61    138.68 o 
   7  75   4      640.30      462.31    161.99 o 
   9  75   4      928.85      480.63    196.49 o 
  11  75   4      244.50      388.85    196.53 o 
 -10  76   4       20.27      235.51    129.79 o 
  -8  76   4      232.45      292.11    115.04 o 
  -6  76   4     1054.78      877.67    285.58 o 
  -4  76   4      445.17      495.53    114.61 o 
  -2  76   4     1487.62     1724.65    188.96 o 
   0  76   4     3079.31     2610.70    211.57 o 
   2  76   4      407.09      482.67    124.17 o 
   4  76   4     2299.59     2221.09    203.63 o 
   6  76   4       11.05      197.56    134.54 o 
   8  76   4       81.35      288.19    176.39 o 
  10  76   4      157.56      155.16    178.56 o 
 -11  77   4      558.06      588.65    155.65 o 
  -9  77   4       42.98       91.94    114.81 o 
  -7  77   4      382.26      388.69    141.22 o 
  -5  77   4      359.11      382.29    124.30 o 
  -3  77   4      414.56      673.79    117.18 o 
  -1  77   4      746.66      560.53    124.58 o 
   1  77   4      304.06      161.48    104.93 o 
   3  77   4      996.34     1074.88    154.72 o 
   5  77   4       90.51      240.90    153.37 o 
   7  77   4      114.26      218.22    146.79 o 
   9  77   4      343.71      140.56    173.98 o 
 -10  78   4       84.99      118.00    130.65 o 
  -8  78   4       32.04      108.99    125.64 o 
  -6  78   4       43.42      162.67    143.78 o 
  -4  78   4      522.42      517.03    162.34 o 
  -2  78   4     1751.60     1798.64    154.01 o 
   0  78   4     1538.12     2014.26    191.86 o 
   2  78   4     2603.42     2698.40    220.93 o 
   4  78   4      384.69      200.43    118.84 o 
   6  78   4      340.27      214.24    142.10 o 
   8  78   4       47.14      139.65    162.69 o 
  10  78   4      137.43      337.03    203.27 o 
 -11  79   4       12.27      184.45    134.87 o 
  -9  79   4       76.86      298.65    128.70 o 
  -7  79   4      273.18      331.86    225.75 o 
  -5  79   4      397.53      469.23    231.66 o 
  -3  79   4      414.41      852.84    159.68 o 
  -1  79   4     2096.97     2126.77    197.01 o 
   1  79   4       72.44      236.09    136.38 o 
   3  79   4      106.60      139.17    128.22 o 
   5  79   4        6.13      -78.95    122.09 o 
   7  79   4       84.40       62.39    172.92 o 
   9  79   4      192.68      162.09    184.88 o 
 -10  80   4      422.37      536.05    160.11 o 
  -8  80   4      467.43      562.67    169.90 o 
  -6  80   4      174.27      425.94    217.35 o 
  -4  80   4      239.12      388.61    185.42 o 
  -2  80   4       85.45       23.58     88.75 o 
   0  80   4      141.55      141.64    105.45 o 
   2  80   4      128.93      317.18    121.23 o 
   4  80   4       47.26       79.57    120.45 o 
   6  80   4      403.80      414.14    161.89 o 
   8  80   4      421.00      419.23    186.62 o 
  -9  81   4      370.83      360.23    170.17 o 
  -7  81   4      814.45      606.88    169.39 o 
  -5  81   4      316.64      390.67    147.18 o 
  -3  81   4      679.88      800.09    129.09 o 
  -1  81   4      282.46      364.98    121.15 o 
   1  81   4      377.92      442.67    132.34 o 
   3  81   4     1786.13     1969.55    219.56 o 
   5  81   4      513.56      455.08    156.31 o 
   7  81   4     1115.75     1057.64    235.83 o 
   9  81   4      658.84      535.99    204.43 o 
 -10  82   4       77.39      276.47    152.22 o 
  -8  82   4      594.88      439.08    163.54 o 
  -6  82   4      854.82     1023.69    175.77 o 
  -4  82   4     1002.29     1024.42    200.13 o 
  -2  82   4      266.03      235.82    117.82 o 
   0  82   4      381.08      443.97    128.42 o 
   2  82   4      219.38      261.94    135.13 o 
   4  82   4      146.58      176.31    132.68 o 
   6  82   4      229.78      395.95    157.78 o 
   8  82   4      508.88      291.45    183.86 o 
  -9  83   4      197.82      211.22    160.40 o 
  -7  83   4      932.69      957.87    193.37 o 
  -5  83   4      602.45      567.04    141.24 o 
  -3  83   4      394.65      259.03    123.84 o 
  -1  83   4      226.19      165.73    110.12 o 
   1  83   4     1018.44      975.56    172.37 o 
   3  83   4      280.98      258.50    139.49 o 
   5  83   4      126.34       80.99    134.67 o 
   7  83   4      143.04      103.53    202.69 o 
  -8  84   4      253.90      262.89    162.67 o 
  -6  84   4       94.99      474.88    160.55 o 
  -4  84   4      226.80      260.11    192.55 o 
  -2  84   4      137.31      111.11    118.98 o 
   0  84   4     1551.50     1601.40    182.95 o 
   2  84   4      470.47      543.33    153.82 o 
   4  84   4      325.68      316.54    146.62 o 
   6  84   4      657.99      419.62    160.52 o 
   8  84   4      399.04      318.98    187.21 o 
  -9  85   4      146.46      172.97    169.69 o 
  -7  85   4      886.89      636.11    180.28 o 
  -5  85   4      610.43      584.39    196.47 o 
  -3  85   4      320.49      558.68    154.75 o 
  -1  85   4     1360.73     1273.31    158.26 o 
   1  85   4      120.55      320.19    139.46 o 
   3  85   4       13.58       47.86    131.43 o 
   5  85   4       99.57      198.57    191.28 o 
   7  85   4      195.66      376.36    199.75 o 
  -8  86   4      126.00      222.06    163.64 o 
  -6  86   4      589.67      351.21    158.68 o 
  -4  86   4      282.98      474.09    138.06 o 
  -2  86   4      416.23      482.15    151.34 o 
   0  86   4       12.13      186.82    137.92 o 
   2  86   4      241.92      300.77    142.30 o 
   4  86   4      174.67      303.66    154.70 o 
   6  86   4      124.01      294.61    160.80 o 
  -7  87   4      214.95        1.83    158.23 o 
  -5  87   4      944.01      902.09    188.52 o 
  -3  87   4       83.85      272.28    143.27 o 
  -1  87   4       79.09       38.09    119.00 o 
   1  87   4       89.52      387.91    147.63 o 
   3  87   4      503.27      830.81    175.40 o 
   5  87   4      564.09      751.20    262.09 o 
   7  87   4      797.09      627.48    201.65 o 
  -6  88   4      176.65      229.87    161.97 o 
  -4  88   4      414.66      257.34    138.90 o 
  -2  88   4      170.98      191.06    218.24 o 
   0  88   4      226.16      316.02    160.61 o 
   2  88   4       64.18      271.88    146.71 o 
   4  88   4     4391.98     4416.94    387.39 o 
   6  88   4      253.49      595.25    206.26 o 
  -7  89   4      261.73      135.69    186.26 o 
  -5  89   4       80.22     -150.30    150.78 o 
  -3  89   4      169.66      -65.61    152.28 o 
  -1  89   4      265.68      322.86    166.83 o 
   1  89   4      513.97      531.81    163.70 o 
   3  89   4     1159.63     1523.60    224.19 o 
   5  89   4     1330.08     1496.27    257.67 o 
  -6  90   4      334.26       37.41    182.88 o 
  -4  90   4     1235.68     1455.16    251.68 o 
  -2  90   4      340.87      401.76    178.02 o 
   0  90   4     2162.85     2476.05    265.31 o 
   2  90   4      124.60      527.99    165.45 o 
   4  90   4      433.68      950.36    205.47 o 
  -5  91   4      631.04      711.67    208.88 o 
  -3  91   4      145.56      222.12    162.06 o 
  -1  91   4     1416.87     1669.93    249.91 o 
   1  91   4      515.58      594.06    164.19 o 
   3  91   4     2827.93     2845.90    369.33 o 
   5  91   4      104.49      601.38    224.24 o 
  -4  92   4      215.55      218.51    168.42 o 
  -2  92   4       11.70      116.61    208.51 o 
   0  92   4     1217.23     1441.03    221.05 o 
   2  92   4      624.42      827.63    175.93 o 
   4  92   4     1419.09     1291.38    226.26 o 
  -3  93   4       60.39      250.40    167.89 o 
  -1  93   4       23.26       91.54    165.04 o 
   1  93   4      512.72      962.60    240.28 o 
   3  93   4       93.24      354.77    168.35 o 
  -2  94   4       35.02      253.04    181.72 o 
   0  94   4     1850.72     2004.57    242.08 o 
   2  94   4       63.90      280.52    154.84 o 
  -1  95   4     1633.33     1417.87    239.48 o 
   1  95   4      518.15      621.98    181.50 o 
 -19   1   5      224.31      445.00    176.32 o 
 -17   1   5      863.20     1048.35    178.03 o 
 -15   1   5        0.59       96.64    118.55 o 
 -13   1   5     1215.69     1146.35    118.77 o 
 -11   1   5      438.41      575.67     82.35 o 
  -9   1   5     2481.31     2289.01    106.43 o 
  -7   1   5    19157.77    20406.63    576.18 o 
  -5   1   5     4747.62     3514.12    137.47 o 
  -3   1   5    14163.13    12039.95    437.15 o 
  -1   1   5      178.73      113.62     38.05 o 
   1   1   5      426.96      392.04     27.63 o 
   3   1   5     5330.01     4372.39    116.04 o 
   5   1   5     8270.94     9722.07    433.13 o 
   7   1   5     4898.43     4898.11    175.25 o 
   9   1   5     4050.17     3358.86    149.36 o 
  11   1   5     1022.84     1055.45    109.51 o 
  13   1   5      492.58      455.51    116.84 o 
  15   1   5      511.84      478.45    150.50 o 
  17   1   5      466.35      647.34    296.58 o 
 -18   2   5       73.21      122.62    156.11 o 
 -16   2   5       40.89       -6.51    122.55 o 
 -14   2   5       46.03      -31.15    109.05 o 
 -12   2   5       24.14        4.78     64.86 o 
 -10   2   5      210.66      295.81     67.96 o 
  -8   2   5      574.54      507.46     62.88 o 
  -6   2   5     3033.02     2300.63    105.76 o 
  -4   2   5     2188.68     1666.00     81.62 o 
  -2   2   5     1184.26     1040.96     78.54 o 
   0   2   5        5.06      -15.85     28.80 o 
   2   2   5     2453.95     2359.45     72.94 o 
   4   2   5     2224.06     2058.69     71.04 o 
   6   2   5     5311.29     4306.55    146.43 o 
   8   2   5     1160.00     1161.70     82.43 o 
  10   2   5     3335.91     3692.64    159.67 o 
  12   2   5      239.10      192.18     97.36 o 
  14   2   5     2042.10     1747.46    177.31 o 
  16   2   5       27.47      -98.97    181.21 o 
 -19   3   5       78.04      122.75    164.38 o 
 -17   3   5     1592.50     1510.16    284.44 o 
 -15   3   5      650.30      559.56    150.29 o 
 -13   3   5     2565.94     3093.91    255.42 o 
 -11   3   5      600.71      610.02    122.09 o 
  -9   3   5      996.13      915.64    129.59 o 
  -7   3   5     8415.07     7848.06    305.99 o 
  -5   3   5      929.67     1094.02     59.14 o 
  -3   3   5   107471.61   124623.84   4107.44 o 
  -1   3   5      347.58      120.21     44.76 o 
   1   3   5    24079.91    28403.73    685.24 o 
   3   3   5    10367.40     9904.41    234.68 o 
   5   3   5    16081.61    14117.63    374.66 o 
   7   3   5     1824.82     1734.57     89.34 o 
   9   3   5     1147.76     1398.29     98.03 o 
  11   3   5       88.07      181.08     79.07 o 
  13   3   5      268.17      462.17    115.90 o 
  15   3   5      280.20      464.07    161.00 o 
  17   3   5      572.13      506.82    283.80 o 
 -18   4   5       37.14      144.42    151.18 o 
 -16   4   5      346.73      252.49    137.27 o 
 -14   4   5      225.26      237.48     97.07 o 
 -12   4   5       65.53       45.87     66.77 o 
 -10   4   5      318.25      270.75     63.42 o 
  -8   4   5      297.17      668.46     55.70 o 
  -6   4   5    10140.88     9888.52    284.69 o 
  -4   4   5     2381.72     2289.92     98.57 o 
  -2   4   5    14950.76    14625.47    523.60 o 
   0   4   5        2.01       21.34     23.23 o 
   2   4   5     9888.88     9227.59    247.96 o 
   4   4   5      238.94      113.60     27.63 o 
   6   4   5     6073.49     5376.33    171.59 o 
   8   4   5     1195.31     1277.40     85.71 o 
  10   4   5      971.43      998.68     92.70 o 
  12   4   5      770.81      411.18    110.09 o 
  14   4   5       59.06       -1.19    115.16 o 
  16   4   5      353.95      313.03    175.89 o 
 -19   5   5      734.38      737.13    194.42 o 
 -17   5   5     1098.26      947.60    180.08 o 
 -15   5   5      646.32      766.59    160.98 o 
 -13   5   5     4191.97     5039.93    273.28 o 
 -11   5   5      881.96     1023.64    133.52 o 
  -9   5   5     7581.30     8083.90    363.21 o 
  -7   5   5    17432.54    19174.80    517.88 o 
  -5   5   5     6932.30     6268.37    224.82 o 
  -3   5   5    12688.67    11767.25    466.61 o 
  -1   5   5       51.68       32.21     31.74 o 
   1   5   5       85.45       84.12     19.84 o 
   3   5   5     1578.59     1542.40     64.04 o 
   5   5   5     3822.87     4565.76    286.81 o 
   7   5   5      645.35      782.08     66.89 o 
   9   5   5     2743.99     2662.23    129.28 o 
  11   5   5     1993.09     2288.60    146.00 o 
  13   5   5      301.93       98.87    120.31 o 
  15   5   5      984.62      654.23    193.52 o 
  17   5   5      298.65      153.25    259.23 o 
 -18   6   5       33.69      197.61    159.04 o 
 -16   6   5      325.33      502.35    147.75 o 
 -14   6   5      145.32      252.24    121.03 o 
 -12   6   5      242.09      106.73     66.36 o 
 -10   6   5      171.72      185.84     55.95 o 
  -8   6   5     4429.02     4229.77    181.62 o 
  -6   6   5      888.24      945.05     59.21 o 
  -4   6   5     1222.23     1378.82     70.69 o 
  -2   6   5    67994.70    78297.66   2875.47 o 
   0   6   5    15064.57    17053.06    531.98 o 
   2   6   5     2822.48     3070.61     91.43 o 
   4   6   5      726.89     1354.17     54.35 o 
   6   6   5     1223.68     1199.54     81.15 o 
   8   6   5     1522.10     1372.62     88.29 o 
  10   6   5       63.84      153.49     67.85 o 
  12   6   5      205.53      377.51    123.92 o 
  14   6   5       76.10      351.30    128.23 o 
  16   6   5      211.60      353.31    198.03 o 
 -19   7   5      193.35      393.20    177.17 o 
 -17   7   5      231.69      357.84    156.21 o 
 -15   7   5      949.65      840.07    137.22 o 
 -13   7   5     3591.86     3642.39    266.39 o 
 -11   7   5     1973.04     2259.18    138.30 o 
  -9   7   5    16502.20    15720.51    491.01 o 
  -7   7   5     7532.28     8154.88    246.93 o 
  -5   7   5    22987.11    25083.29    823.73 o 
  -3   7   5     6038.96     5600.81    203.46 o 
  -1   7   5      125.24      110.25     30.93 o 
   1   7   5      652.60      612.35     45.73 o 
   3   7   5     9804.65    12014.81    598.05 o 
   5   7   5    11073.53    12131.43    318.67 o 
   7   7   5     8878.19    10823.07    362.17 o 
   9   7   5     2621.33     2579.80    129.02 o 
  11   7   5     4547.73     4306.29    207.96 o 
  13   7   5      398.50      235.56    116.97 o 
  15   7   5      322.27      374.84    163.97 o 
  17   7   5       87.63      123.69    248.18 o 
 -18   8   5      202.49      237.36    161.16 o 
 -16   8   5      234.31      428.00    160.92 o 
 -14   8   5       48.30       74.69    127.69 o 
 -12   8   5      471.14      312.34     95.33 o 
 -10   8   5     1379.44     1403.88     95.79 o 
  -8   8   5     1365.05     1645.61     82.18 o 
  -6   8   5     1477.84     1224.27     91.05 o 
  -4   8   5     1104.11      725.01     52.60 o 
  -2   8   5     1845.98     1495.82     85.74 o 
   0   8   5       93.30       99.30     24.09 o 
   2   8   5      159.89      107.25     23.06 o 
   4   8   5      539.61      400.19     35.67 o 
   6   8   5      888.83      961.50     59.76 o 
   8   8   5     1731.00     1929.32     99.93 o 
  10   8   5      648.48      662.62     85.04 o 
  12   8   5      594.87      449.68    110.29 o 
  14   8   5       63.26       78.17     95.00 o 
  16   8   5      533.67      598.40    184.66 o 
 -19   9   5     1083.44      572.72    191.90 o 
 -17   9   5      386.49      292.50    147.12 o 
 -15   9   5     2275.25     2868.79    234.14 o 
 -13   9   5      421.67      632.61    111.40 o 
 -11   9   5     1008.17     1150.16    164.07 o 
  -9   9   5     3907.48     3923.50    154.91 o 
  -7   9   5     1405.48     1651.57     74.44 o 
  -5   9   5    42239.36    44796.74   1332.74 o 
  -3   9   5    13900.19    17675.16    572.07 o 
  -1   9   5   115909.33   140503.78   4283.44 o 
   1   9   5    27326.21    34163.03    911.65 o 
   3   9   5    78855.33    91763.61   2317.99 o 
   5   9   5     9523.84     9761.35    259.87 o 
   7   9   5    12459.73    10246.27    375.91 o 
   9   9   5      378.00      378.62     70.38 o 
  11   9   5      337.44     1288.03    130.68 o 
  13   9   5       85.12      188.58    105.21 o 
  15   9   5      185.48       31.99    143.70 o 
  17   9   5       73.67      299.61    257.04 o 
 -18  10   5      387.87      462.08    167.75 o 
 -16  10   5      300.15      113.26    137.85 o 
 -14  10   5     1354.68     1556.83    179.04 o 
 -12  10   5      245.25      490.72    101.57 o 
 -10  10   5     2385.10     3023.78    163.12 o 
  -8  10   5      151.34      330.38     51.76 o 
  -6  10   5     2452.36     1942.27     81.85 o 
  -4  10   5     1490.79     1057.99     61.18 o 
  -2  10   5     6478.50     6189.40    238.44 o 
   0  10   5     2032.77     1944.93    129.98 o 
   2  10   5     6138.23     5077.03    181.20 o 
   4  10   5     2207.37     2026.61     75.50 o 
   6  10   5     1671.88     1578.77     76.91 o 
   8  10   5      796.35      967.09     75.66 o 
  10  10   5      361.50      476.96     77.90 o 
  12  10   5      253.46      268.05     93.13 o 
  14  10   5      160.65      314.70    153.35 o 
  16  10   5      468.00      218.63    198.03 o 
 -19  11   5      635.69     1077.90    213.54 o 
 -17  11   5       84.11       49.25    146.80 o 
 -15  11   5      946.06     1237.36    155.25 o 
 -13  11   5     1471.38     1718.63    154.13 o 
 -11  11   5     1039.33     1370.06    120.22 o 
  -9  11   5     3617.00     3647.87    147.08 o 
  -7  11   5     4586.72     4653.37    161.97 o 
  -5  11   5     3684.96     5130.94    188.58 o 
  -3  11   5     3576.29     3572.87    137.47 o 
  -1  11   5      689.16      744.50     49.77 o 
   1  11   5       54.65        0.57     21.88 o 
   3  11   5     5503.65     7505.42    355.46 o 
   5  11   5      761.23      984.99     63.31 o 
   7  11   5    14262.58    14703.09    424.80 o 
   9  11   5      624.73      562.45     75.42 o 
  11  11   5     4611.85     4359.37    243.61 o 
  13  11   5      520.54      442.99    119.89 o 
  15  11   5      140.66      225.54    153.58 o 
  17  11   5      146.36      255.32    194.79 o 
 -18  12   5      257.90      577.90    173.85 o 
 -16  12   5      173.99       27.32    112.65 o 
 -14  12   5      191.91      510.19    113.82 o 
 -12  12   5      203.52      285.15    103.04 o 
 -10  12   5      971.63     1196.03     93.45 o 
  -8  12   5      801.25      798.46     61.58 o 
  -6  12   5      431.68      498.89     53.13 o 
  -4  12   5       29.81       79.97     29.37 o 
  -2  12   5    72685.15    80369.91   2336.57 o 
   0  12   5     9004.96     8706.15    237.59 o 
   2  12   5    22047.11    21719.15    607.49 o 
   4  12   5      308.61      346.19     38.33 o 
   6  12   5      567.19      645.19     54.16 o 
   8  12   5      183.98      117.34     53.94 o 
  10  12   5      481.90      630.94     87.57 o 
  12  12   5       65.53      180.37     78.56 o 
  14  12   5      384.23      288.95    163.54 o 
  16  12   5      492.14      159.12    186.26 o 
 -19  13   5      119.13      141.95    209.36 o 
 -17  13   5      395.98       81.64    143.42 o 
 -15  13   5      104.74      121.89    106.36 o 
 -13  13   5     3077.92     3216.86    202.65 o 
 -11  13   5      201.32      215.01     72.00 o 
  -9  13   5     4324.70     4492.07    172.32 o 
  -7  13   5     4668.10     4540.84    189.25 o 
  -5  13   5     3182.93     5028.32    232.00 o 
  -3  13   5     3445.57     4464.34    187.89 o 
  -1  13   5     1705.45     1710.36     77.29 o 
   1  13   5       78.21       97.18     28.03 o 
   3  13   5      239.37      144.60     29.08 o 
   5  13   5      660.83      775.49     54.51 o 
   7  13   5     2931.25     2639.44    111.10 o 
   9  13   5     1915.01     1901.64    112.55 o 
  11  13   5     3031.17     2838.86    229.18 o 
  13  13   5       10.57      309.75    119.37 o 
  15  13   5      802.50      894.68    189.59 o 
  17  13   5      269.24      439.38    202.30 o 
 -18  14   5      517.21      801.08    183.87 o 
 -16  14   5       87.61      188.61    114.15 o 
 -14  14   5     2912.27     3241.21    211.91 o 
 -12  14   5      367.49      301.22     87.49 o 
 -10  14   5     3600.63     3472.05    186.55 o 
  -8  14   5      398.88      259.74     48.63 o 
  -6  14   5      766.60      504.77     37.20 o 
  -4  14   5     1986.56     1304.17     68.01 o 
  -2  14   5     9013.15     8585.38    268.57 o 
   0  14   5     1130.34      951.22     47.25 o 
   2  14   5     6485.35     5621.92    179.23 o 
   4  14   5     3367.42     3207.78    134.60 o 
   6  14   5     7145.94     5536.60    177.58 o 
   8  14   5     1216.83     1239.65     83.96 o 
  10  14   5     4174.39     4369.97    197.33 o 
  12  14   5      631.34      755.93    163.48 o 
  14  14   5      888.27      756.10    182.25 o 
  16  14   5       74.78        5.02    176.68 o 
 -19  15   5       41.70      -29.14    173.21 o 
 -17  15   5      214.92      269.10    161.48 o 
 -15  15   5      836.64      586.77    125.63 o 
 -13  15   5      479.53     1000.17    209.63 o 
 -11  15   5     2598.64     2666.68    254.32 o 
  -9  15   5     3272.13     3599.78    149.48 o 
  -7  15   5     2432.49     2364.18    100.42 o 
  -5  15   5    24198.33    22886.11    664.24 o 
  -3  15   5    34787.94    37627.67   1051.50 o 
  -1  15   5    48865.64    60558.17   1843.02 o 
   1  15   5    18302.73    21260.73    624.11 o 
   3  15   5     5110.89     5933.26    170.72 o 
   5  15   5    13480.90    11394.75    322.16 o 
   7  15   5        2.00       25.75     40.65 o 
   9  15   5      997.20     1178.47    106.22 o 
  11  15   5        5.97      113.06     90.89 o 
  13  15   5     1550.21     1167.20    191.51 o 
  15  15   5       25.41      401.31    186.02 o 
  17  15   5     1396.18      838.83    241.27 o 
 -18  16   5      994.05      577.25    175.92 o 
 -16  16   5      982.16      782.37    145.22 o 
 -14  16   5     1106.36     1261.66    143.42 o 
 -12  16   5       39.42       32.46     88.14 o 
 -10  16   5      796.49      948.74    130.16 o 
  -8  16   5      632.32      354.77     51.97 o 
  -6  16   5      549.11      444.17     38.10 o 
  -4  16   5      380.36      195.40     34.14 o 
  -2  16   5      347.63      278.47     38.80 o 
   0  16   5      716.39      687.05     39.80 o 
   2  16   5      188.02      141.05     27.93 o 
   4  16   5     4940.54     5550.35    305.59 o 
   6  16   5     5652.21     5707.37    269.93 o 
   8  16   5     1914.04     1982.61    125.98 o 
  10  16   5     7134.01     7371.04    283.57 o 
  12  16   5      511.05      408.99    108.89 o 
  14  16   5      586.39      572.21    165.22 o 
  16  16   5      229.07      370.55    200.85 o 
 -19  17   5      350.56      280.23    198.28 o 
 -17  17   5       17.82      117.16    134.80 o 
 -15  17   5     1050.77     1029.02    141.72 o 
 -13  17   5     2089.95     2517.45    182.20 o 
 -11  17   5     7024.74     7672.27    464.41 o 
  -9  17   5     3380.96     4026.07    181.37 o 
  -7  17   5     6953.55     7110.90    264.58 o 
  -5  17   5     2745.04     4386.81    575.07 o 
  -3  17   5     5469.85     6506.34    199.15 o 
  -1  17   5       79.89      101.84     22.21 o 
   1  17   5     1233.52     1221.41     81.45 o 
   3  17   5      193.15      247.48     36.96 o 
   5  17   5     2623.67     3171.27    203.37 o 
   7  17   5     1374.96     1384.84     87.60 o 
   9  17   5     4296.71     3884.87    190.36 o 
  11  17   5     2064.42     2154.99    167.52 o 
  13  17   5     1875.65     1304.62    229.48 o 
  15  17   5      102.97       32.82    168.16 o 
  17  17   5      455.84      781.33    241.49 o 
 -18  18   5      259.43      383.85    174.17 o 
 -16  18   5      463.88      587.88    135.51 o 
 -14  18   5      690.90      647.66    122.49 o 
 -12  18   5     1016.04     1180.67    144.85 o 
 -10  18   5     1196.67     1088.72    114.50 o 
  -8  18   5      500.48      659.91     61.73 o 
  -6  18   5     3606.01     2978.67    112.36 o 
  -4  18   5     2312.27     2826.56    102.46 o 
  -2  18   5       15.48       51.98     21.64 o 
   0  18   5    26676.03    33025.33    866.23 o 
   2  18   5     6555.63     8341.07    229.58 o 
   4  18   5     6195.22     7018.28    216.43 o 
   6  18   5     7043.92     6779.56    219.02 o 
   8  18   5      936.68      938.80     79.56 o 
  10  18   5     1349.10     2223.43    146.63 o 
  12  18   5     1023.33     1133.58    183.42 o 
  14  18   5      285.72       98.73    164.45 o 
  16  18   5      233.18      366.44    197.81 o 
 -17  19   5      184.83      245.23    147.69 o 
 -15  19   5       22.14       69.31    104.91 o 
 -13  19   5      990.63     1174.48    132.89 o 
 -11  19   5    11048.30     9699.33    400.78 o 
  -9  19   5      324.07      321.50     61.36 o 
  -7  19   5    33831.57    34602.91   1057.87 o 
  -5  19   5      650.73      820.36     51.50 o 
  -3  19   5    30033.14    38502.72   1176.98 o 
  -1  19   5      112.89      122.00     32.35 o 
   1  19   5      114.67      121.30     33.25 o 
   3  19   5     6449.71     8835.58    392.37 o 
   5  19   5    13879.99    15971.13    465.80 o 
   7  19   5     6512.06     6351.11    219.62 o 
   9  19   5     5477.87     5683.84    243.33 o 
  11  19   5     1298.86     1098.27    152.54 o 
  13  19   5     3284.42     3649.69    298.48 o 
  15  19   5      324.65      229.47    187.50 o 
  17  19   5      388.92      594.72    363.91 o 
 -18  20   5      388.17      546.25    196.70 o 
 -16  20   5      683.85      818.50    148.87 o 
 -14  20   5      475.51      797.68    129.79 o 
 -12  20   5     1048.85     1373.22    140.96 o 
 -10  20   5      653.18     1088.87    104.77 o 
  -8  20   5      821.92      903.56     81.64 o 
  -6  20   5      423.59      717.57     47.65 o 
  -4  20   5     3397.41     3073.45    117.47 o 
  -2  20   5     4873.12     5084.84    168.66 o 
   0  20   5     1388.79     1527.73     62.53 o 
   2  20   5      666.97      547.77     40.28 o 
   4  20   5      158.96      118.56     36.36 o 
   6  20   5     3770.70     3524.02    133.61 o 
   8  20   5      880.77     1043.99    103.10 o 
  10  20   5     2062.93     2244.89    142.80 o 
  12  20   5       96.73       42.68    129.33 o 
  14  20   5      336.08      406.09    184.07 o 
  16  20   5      154.89      -69.32    176.70 o 
 -17  21   5        3.04       38.10    119.14 o 
 -15  21   5     2255.79     2430.73    197.41 o 
 -13  21   5       51.99      132.51     92.15 o 
 -11  21   5      157.00     1719.62    263.47 o 
  -9  21   5      113.18      122.82     56.30 o 
  -7  21   5    25420.38    20536.82    585.57 o 
  -5  21   5      639.26      343.92     33.09 o 
  -3  21   5   198615.33   216002.63   6464.58 o 
  -1  21   5    29229.66    28611.60    778.30 o 
   1  21   5   346369.06   418038.78  10173.89 o 
   3  21   5    22785.61    21996.27    649.48 o 
   5  21   5    52576.80    53453.88   1467.50 o 
   7  21   5     2013.91     1615.81     95.22 o 
   9  21   5     2533.88     2993.05    206.26 o 
  11  21   5      543.00      745.99    116.69 o 
  13  21   5      143.79      663.87    401.88 o 
  15  21   5      666.31      562.80    327.68 o 
  17  21   5      546.11      491.79    374.86 o 
 -18  22   5      708.56      630.53    184.01 o 
 -16  22   5      325.43      154.39    115.17 o 
 -14  22   5     2041.36     2205.59    183.71 o 
 -12  22   5      620.15      771.46    115.51 o 
 -10  22   5     1816.39     2325.08    165.84 o 
  -8  22   5     4212.36     3826.68    155.64 o 
  -6  22   5      681.24      956.05     58.30 o 
  -4  22   5     6604.83     6498.54    202.31 o 
  -2  22   5      364.40      367.58     34.27 o 
   0  22   5       86.88      168.26     31.50 o 
   2  22   5    13866.66    13136.38    348.90 o 
   4  22   5     2452.10     2063.40     88.96 o 
   6  22   5     4123.43     3267.81    128.62 o 
   8  22   5     1003.61     1148.92     87.81 o 
  10  22   5      142.95       90.89     73.52 o 
  12  22   5       57.19      110.97    109.84 o 
  14  22   5       44.35      239.74    174.82 o 
  16  22   5      312.30      433.66    211.86 o 
 -17  23   5       89.01      -18.34    132.90 o 
 -15  23   5     1399.18     1731.83    177.35 o 
 -13  23   5      348.18      393.51    106.39 o 
 -11  23   5    12848.64    11306.75    462.69 o 
  -9  23   5     1718.84     1773.73    119.64 o 
  -7  23   5    45799.07    43100.03   1304.71 o 
  -5  23   5      758.54      683.30     49.71 o 
  -3  23   5    34314.42    40891.16   2126.08 o 
  -1  23   5      710.68     1030.65     53.53 o 
   1  23   5     4494.36     6003.51    281.40 o 
   3  23   5      244.58      201.66     41.30 o 
   5  23   5    23372.99    25686.47    789.75 o 
   7  23   5     5255.82     4589.39    175.55 o 
   9  23   5    10329.89     9714.68    372.35 o 
  11  23   5     1536.93     1431.49    166.10 o 
  13  23   5     4298.52     3944.30    361.42 o 
  15  23   5      512.63      625.25    220.11 o 
  17  23   5      363.48      404.95    235.54 o 
 -18  24   5      113.24      298.72    156.23 o 
 -16  24   5     1367.28     1683.57    182.02 o 
 -14  24   5      310.13      628.03    158.46 o 
 -12  24   5      998.62      762.64    116.47 o 
 -10  24   5      246.80      293.96     74.77 o 
  -8  24   5     1011.07     1075.01     80.50 o 
  -6  24   5     1497.51     1350.29     70.50 o 
  -4  24   5     7796.38     6465.87    192.51 o 
  -2  24   5     3403.21     3963.79    122.51 o 
   0  24   5    11106.35    10594.58    301.97 o 
   2  24   5     2631.77     2714.22    104.41 o 
   4  24   5      136.59      175.66     37.52 o 
   6  24   5      488.25      430.68     51.62 o 
   8  24   5      902.30      891.69     86.69 o 
  10  24   5       48.41       36.78     72.80 o 
  12  24   5      412.90      313.49    138.74 o 
  14  24   5      186.10      236.39    179.88 o 
  16  24   5      121.67      -19.51    179.88 o 
 -17  25   5      203.71      230.46    147.60 o 
 -15  25   5      496.60      738.73    131.59 o 
 -13  25   5     1312.38     1166.47    142.96 o 
 -11  25   5     6701.14     8106.09    587.89 o 
  -9  25   5     3177.80     3267.16    169.12 o 
  -7  25   5    25544.92    24000.87   1004.39 o 
  -5  25   5     3099.27     3457.34    134.66 o 
  -3  25   5    31043.06    38050.39   1094.38 o 
  -1  25   5     1882.33     2370.45     84.28 o 
   1  25   5      748.29      861.57     48.33 o 
   3  25   5      481.18      659.43     56.06 o 
   5  25   5    12901.30    14616.77    446.89 o 
   7  25   5     4845.56     5751.60    231.48 o 
   9  25   5     6969.59     6619.16    311.90 o 
  11  25   5     2258.23     2594.28    210.60 o 
  13  25   5     2208.77     1594.68    379.75 o 
  15  25   5      331.79       76.46    180.01 o 
  17  25   5      322.65      151.84    202.86 o 
 -18  26   5     1725.09     1424.68    221.25 o 
 -16  26   5       16.79      266.23    126.27 o 
 -14  26   5     2640.11     2438.93    190.05 o 
 -12  26   5     1046.27     1352.14    136.49 o 
 -10  26   5     1220.58     1240.15    109.64 o 
  -8  26   5     2113.02     2089.85    119.52 o 
  -6  26   5      830.81      815.05     68.10 o 
  -4  26   5       47.11      206.32     33.57 o 
  -2  26   5     8235.63     8379.96    251.24 o 
   0  26   5     1823.68     2138.22     76.27 o 
   2  26   5     3388.37     4398.77    148.12 o 
   4  26   5      136.09      167.41     43.33 o 
   6  26   5      160.40      249.60     43.95 o 
   8  26   5      988.63     1078.89     92.15 o 
  10  26   5      128.65      113.40     74.66 o 
  12  26   5      580.58      642.01    169.84 o 
  14  26   5      641.07      451.46    243.60 o 
  16  26   5      311.47      377.50    341.97 o 
 -17  27   5      589.22      532.87    153.69 o 
 -15  27   5     3722.71     3851.85    245.03 o 
 -13  27   5      783.66      868.39    127.28 o 
 -11  27   5     3712.22     3492.83    208.41 o 
  -9  27   5     1226.45     1287.20    168.18 o 
  -7  27   5     7428.77     7015.48    234.64 o 
  -5  27   5     8192.51     7854.14    240.09 o 
  -3  27   5   125202.01   138841.81   3682.69 o 
  -1  27   5    15546.38    20208.86    535.87 o 
   1  27   5   136590.72   164810.89   4386.71 o 
   3  27   5    23659.29    25698.20    693.40 o 
   5  27   5    37754.34    37654.30   1093.29 o 
   7  27   5     3612.92     3386.06    140.49 o 
   9  27   5     1836.04     1644.04    125.20 o 
  11  27   5       97.10      282.73    137.22 o 
  13  27   5     1191.00     1637.41    244.62 o 
  15  27   5      183.06      243.26    190.92 o 
  17  27   5      414.04      213.22    215.26 o 
 -18  28   5       80.77       85.23    149.83 o 
 -16  28   5      166.34      349.95    128.76 o 
 -14  28   5      644.76      476.53    117.54 o 
 -12  28   5      173.90      247.07     93.28 o 
 -10  28   5       54.11      148.71     66.98 o 
  -8  28   5     1678.16     1531.93    103.56 o 
  -6  28   5     1756.65     1769.20     87.04 o 
  -4  28   5     1972.10     2036.62     82.31 o 
  -2  28   5     3677.41     3367.66    109.22 o 
   0  28   5       57.38      178.66     27.22 o 
   2  28   5      393.00      520.08     40.00 o 
   4  28   5      511.28      377.21     48.60 o 
   6  28   5       39.13       -3.62     40.65 o 
   8  28   5     1142.34     1407.04    114.92 o 
  10  28   5      361.07      478.10    134.97 o 
  12  28   5     2249.47     2730.67    259.77 o 
  14  28   5       75.57       49.77    374.70 o 
  16  28   5      845.54      843.44    354.75 o 
 -17  29   5       80.73      142.38    131.38 o 
 -15  29   5     1192.64     1211.84    202.32 o 
 -13  29   5     1844.85     2164.88    184.16 o 
 -11  29   5     4580.16     5388.37    271.14 o 
  -9  29   5     2746.18     2787.99    202.76 o 
  -7  29   5    24835.78    25120.29    716.08 o 
  -5  29   5     6815.26     8437.47    352.08 o 
  -3  29   5    35758.82    43603.06   1234.68 o 
  -1  29   5     1002.29      950.94     47.36 o 
   1  29   5       84.38       87.16     27.56 o 
   3  29   5     1706.72     1802.52     80.40 o 
   5  29   5    13093.74    15663.73    458.93 o 
   7  29   5     1421.51     1691.97     99.34 o 
   9  29   5     4930.69     4523.37    228.99 o 
  11  29   5     1094.40     1308.40    185.57 o 
  13  29   5       95.35       79.68    232.97 o 
  15  29   5      529.30      567.98    211.80 o 
 -18  30   5      179.62      151.38    158.65 o 
 -16  30   5     1185.22     1084.17    176.16 o 
 -14  30   5       48.11      220.65    122.17 o 
 -12  30   5     1267.01     1546.35    149.17 o 
 -10  30   5       30.87       -3.29     66.86 o 
  -8  30   5     2183.13     1938.64    118.34 o 
  -6  30   5      708.78      696.16     64.98 o 
  -4  30   5     4815.33     4207.00    137.82 o 
  -2  30   5     1383.03     1899.62     77.37 o 
   0  30   5      214.29      169.08     31.35 o 
   2  30   5      167.03      130.24     32.33 o 
   4  30   5     1746.78     1700.98    108.80 o 
   6  30   5     1038.46     1207.55     80.27 o 
   8  30   5     2369.05     1962.10    119.49 o 
  10  30   5      296.85      360.14    123.61 o 
  12  30   5      947.67     1605.15    400.84 o 
  14  30   5      630.77      749.02    354.12 o 
  16  30   5      240.45      269.08    211.80 o 
 -17  31   5       39.83       69.82    131.30 o 
 -15  31   5     3981.80     4172.24    313.56 o 
 -13  31   5      750.32      841.91    129.52 o 
 -11  31   5     9586.35     8364.55    368.13 o 
  -9  31   5      869.67      940.70     99.28 o 
  -7  31   5    10815.86    11044.02    491.73 o 
  -5  31   5      661.89      709.25     56.99 o 
  -3  31   5     2889.82     2421.24    112.41 o 
  -1  31   5      858.56      835.59     45.09 o 
   1  31   5      135.37      166.59     31.90 o 
   3  31   5      919.74     1067.07     61.74 o 
   5  31   5      936.15      727.78     66.22 o 
   7  31   5     4225.22     4087.63    166.74 o 
   9  31   5     2462.77     2406.91    231.28 o 
  11  31   5      425.57      610.32    149.19 o 
  13  31   5      791.94      662.13    266.75 o 
  15  31   5       67.19      348.62    268.59 o 
 -18  32   5       72.27      -23.52    147.12 o 
 -16  32   5      638.93      501.83    141.17 o 
 -14  32   5      424.43      359.53    114.69 o 
 -12  32   5      850.42      585.76    195.60 o 
 -10  32   5       47.81       -0.27     70.27 o 
  -8  32   5     3795.05     4910.47    449.52 o 
  -6  32   5      429.25      413.98     54.84 o 
  -4  32   5      246.25      410.74     41.28 o 
  -2  32   5     1339.86     1290.03     63.00 o 
   0  32   5        9.03       27.88     27.80 o 
   2  32   5      586.15      508.60     44.86 o 
   4  32   5      735.53      578.57     59.44 o 
   6  32   5     3707.74     3988.91    154.68 o 
   8  32   5     3412.24     3643.42    175.13 o 
  10  32   5     3393.78     4085.94    275.90 o 
  12  32   5     2987.79     2501.05    253.74 o 
  14  32   5     1250.51     1645.62    353.90 o 
  16  32   5       90.52       -8.92    262.71 o 
 -17  33   5        1.57       -3.73    127.99 o 
 -15  33   5      404.63      600.79    132.08 o 
 -13  33   5       52.10        0.80     96.24 o 
 -11  33   5      820.28      990.36    121.70 o 
  -9  33   5       69.27        7.50     66.05 o 
  -7  33   5     1090.16     1293.96     90.60 o 
  -5  33   5      138.76       35.07     39.38 o 
  -3  33   5     3711.09     4180.69    134.72 o 
  -1  33   5     2246.24     2496.61     87.69 o 
   1  33   5     4603.50     5306.75    161.65 o 
   3  33   5     6913.07     5861.57    178.70 o 
   5  33   5      320.03      107.05     40.34 o 
   7  33   5      943.24     1058.21     92.68 o 
   9  33   5       89.14      160.32    112.56 o 
  11  33   5      147.86      139.56    160.84 o 
  13  33   5       45.09      132.29    234.14 o 
  15  33   5      162.26      115.14    189.00 o 
 -18  34   5      440.15      197.58    221.55 o 
 -16  34   5      315.55      222.09    131.60 o 
 -14  34   5     1239.14     1205.19    176.54 o 
 -12  34   5      275.85      264.40    101.01 o 
 -10  34   5      587.54      588.74     90.58 o 
  -8  34   5     2944.73     2631.76    161.68 o 
  -6  34   5     3373.48     3051.44    138.33 o 
  -4  34   5     1268.37     1217.15     63.86 o 
  -2  34   5     2049.88     1953.18     90.78 o 
   0  34   5       73.08       68.29     30.34 o 
   2  34   5      123.24      100.97     34.27 o 
   4  34   5     1018.48      795.48     66.61 o 
   6  34   5     2894.15     3274.12    144.37 o 
   8  34   5      519.84      605.15     90.00 o 
  10  34   5     4952.27     5249.16    324.92 o 
  12  34   5     2426.57     2559.56    267.82 o 
  14  34   5      348.02      666.29    444.98 o 
  16  34   5     1063.80      675.88    261.08 o 
 -17  35   5      120.37       80.46    137.97 o 
 -15  35   5     1248.08     1206.90    157.57 o 
 -13  35   5      100.23      159.30     98.70 o 
 -11  35   5     1873.78     1926.12    158.93 o 
  -9  35   5      130.39       23.11     64.10 o 
  -7  35   5     5327.46     4444.65    179.80 o 
  -5  35   5      116.08      200.82     47.30 o 
  -3  35   5    11428.27    12684.59    361.69 o 
  -1  35   5       29.49       34.24     24.83 o 
   1  35   5      687.74      746.67     62.51 o 
   3  35   5      794.63      659.02     51.57 o 
   5  35   5      307.07      329.54     54.73 o 
   7  35   5      651.35      489.62     74.12 o 
   9  35   5     1541.88     1683.94    273.63 o 
  11  35   5      266.08      109.17    150.45 o 
  13  35   5     1247.82     1043.72    222.63 o 
  15  35   5      511.43      436.01    203.58 o 
 -16  36   5     1336.60     1322.63    181.64 o 
 -14  36   5      214.79      111.85    110.58 o 
 -12  36   5      731.25      795.53    125.49 o 
 -10  36   5       19.69       47.07     71.46 o 
  -8  36   5      482.12      488.49     91.72 o 
  -6  36   5     3875.88     3148.63    143.96 o 
  -4  36   5      358.44      424.39     47.39 o 
  -2  36   5    32073.90    29369.42    746.79 o 
   0  36   5     3169.44     3365.11    116.86 o 
   2  36   5    17481.41    16538.59    450.04 o 
   4  36   5      154.76      364.54     50.88 o 
   6  36   5     4496.91     4493.59    186.32 o 
   8  36   5      952.90      751.13    110.86 o 
  10  36   5       36.22      687.54    180.46 o 
  12  36   5      159.62      281.30    236.35 o 
  14  36   5      812.00     1317.35    749.92 o 
  16  36   5       48.98      146.35    201.24 o 
 -17  37   5      124.68      202.21    138.68 o 
 -15  37   5      961.23      636.24    165.97 o 
 -13  37   5      484.34      405.47    114.25 o 
 -11  37   5     1124.26     1154.08    121.36 o 
  -9  37   5     2013.63     2297.20    147.07 o 
  -7  37   5     3031.97     2977.70    155.67 o 
  -5  37   5      178.47      157.74     45.99 o 
  -3  37   5     2360.27     2478.25    101.53 o 
  -1  37   5     4212.02     5263.52    149.49 o 
   1  37   5      807.77      694.73     50.79 o 
   3  37   5     2698.91     2621.39    106.30 o 
   5  37   5     2127.43     2276.06    111.22 o 
   7  37   5      462.06      485.75     77.12 o 
   9  37   5     2100.37     1951.85    170.00 o 
  11  37   5      457.55      297.75    171.01 o 
  13  37   5      459.89      594.86    387.90 o 
  15  37   5      998.04     1347.15    281.72 o 
 -16  38   5       44.82      -25.86    123.64 o 
 -14  38   5      561.60      653.01    124.58 o 
 -12  38   5     1916.70     2043.04    176.45 o 
 -10  38   5      262.47      251.16     88.24 o 
  -8  38   5     3808.54     3200.20    166.64 o 
  -6  38   5     2211.23     2113.36    151.24 o 
  -4  38   5      378.97      385.58     60.87 o 
  -2  38   5      855.43     1050.47     59.89 o 
   0  38   5     1208.99     1303.27     73.82 o 
   2  38   5     4696.23     5056.84    167.47 o 
   4  38   5      272.60      212.28     49.77 o 
   6  38   5    12439.76    12451.63    418.85 o 
   8  38   5       70.94      210.75     93.32 o 
  10  38   5     4285.98     3573.99    291.12 o 
  12  38   5      289.69      533.05    155.07 o 
  14  38   5      243.29      864.99    687.04 o 
  16  38   5       82.86      171.98    285.92 o 
 -17  39   5     1122.38      898.74    228.42 o 
 -15  39   5      216.04      574.38    163.83 o 
 -13  39   5      632.26      807.35    158.24 o 
 -11  39   5     1977.70     2190.23    160.47 o 
  -9  39   5     1387.35     1390.03    135.13 o 
  -7  39   5     1500.47     1428.13    102.33 o 
  -5  39   5     9281.80     9123.95    300.50 o 
  -3  39   5     1131.54     1078.79     67.58 o 
  -1  39   5     2640.27     2045.68     79.83 o 
   1  39   5     1107.92     1317.03     69.55 o 
   3  39   5      570.97      476.57     70.28 o 
   5  39   5     2921.71     2864.69    144.78 o 
   7  39   5      315.43      408.39     80.22 o 
   9  39   5       85.11      127.67    101.75 o 
  11  39   5      268.50      290.33    142.83 o 
  13  39   5      807.83     1398.05    240.25 o 
  15  39   5      304.28      375.15    217.21 o 
 -16  40   5      316.84      358.62    183.83 o 
 -14  40   5      226.49      259.13    114.45 o 
 -12  40   5     1666.62     1683.37    158.15 o 
 -10  40   5       66.99      184.67     87.40 o 
  -8  40   5     4140.26     3903.26    189.02 o 
  -6  40   5       44.87      161.04     56.87 o 
  -4  40   5     1768.84     1869.14     99.59 o 
  -2  40   5      665.02      600.88     49.08 o 
   0  40   5       58.55      103.46     33.65 o 
   2  40   5     1030.17      870.80     59.60 o 
   4  40   5        7.81      -25.75     45.16 o 
   6  40   5     6321.65     6349.45    239.43 o 
   8  40   5      366.70      263.92    101.73 o 
  10  40   5     4632.89     4952.66    351.36 o 
  12  40   5      241.83      508.29    217.89 o 
  14  40   5     1519.60     1819.98   1026.27 o 
  16  40   5       40.67     -167.21    167.21 o 
 -17  41   5      336.55      396.37    181.20 o 
 -15  41   5      595.00      786.97    156.65 o 
 -13  41   5     1404.59     1334.21    158.14 o 
 -11  41   5     1396.89     1354.32    140.63 o 
  -9  41   5     1682.21     1726.40    156.22 o 
  -7  41   5     1248.65     1233.15    104.59 o 
  -5  41   5      881.35      921.61     76.38 o 
  -3  41   5       80.61      187.84     41.54 o 
  -1  41   5     1313.31     1327.85     64.89 o 
   1  41   5      243.88      264.93     41.89 o 
   3  41   5     5233.52     4998.09    180.39 o 
   5  41   5     2646.63     2778.48    139.62 o 
   7  41   5     1476.08     1313.95    146.00 o 
   9  41   5     1616.37     1481.78    171.40 o 
  11  41   5      471.87      319.82    169.18 o 
  13  41   5       92.86      356.49    288.25 o 
  15  41   5      175.21      241.77    205.54 o 
 -16  42   5      331.77       97.45    154.35 o 
 -14  42   5       79.57      200.04    109.49 o 
 -12  42   5      234.92      195.88    106.33 o 
 -10  42   5      329.85      315.04     92.22 o 
  -8  42   5      683.94      578.92     97.11 o 
  -6  42   5       84.36      107.54     56.78 o 
  -4  42   5     5922.44     5961.78    223.43 o 
  -2  42   5      151.66      157.94     35.40 o 
   0  42   5     1071.11     1036.37     66.19 o 
   2  42   5      886.36      926.86     73.34 o 
   4  42   5      114.24      121.28     57.94 o 
   6  42   5     1098.44     1057.28     93.83 o 
   8  42   5      318.18      430.85    121.48 o 
  10  42   5       24.29      345.57    136.04 o 
  12  42   5      437.67      646.56    183.29 o 
  14  42   5      102.13      222.53    221.75 o 
 -17  43   5      156.41      214.45    177.80 o 
 -15  43   5     1309.44     1407.34    186.21 o 
 -13  43   5      375.91      764.94    130.52 o 
 -11  43   5      353.88      265.41     90.25 o 
  -9  43   5      687.88      790.66    102.82 o 
  -7  43   5      563.65      547.49     75.48 o 
  -5  43   5     1522.15     1739.41    102.36 o 
  -3  43   5      421.48      431.42     52.48 o 
  -1  43   5      131.56      150.92     35.90 o 
   1  43   5      180.07      116.57     46.34 o 
   3  43   5     6130.13     6800.06    248.47 o 
   5  43   5     4138.69     4011.68    177.00 o 
   7  43   5      831.92      700.24    130.13 o 
   9  43   5     1327.33     1209.56    145.85 o 
  11  43   5      296.11      610.40    163.52 o 
  13  43   5      203.30      258.86    301.90 o 
  15  43   5      477.53      586.77    222.03 o 
 -16  44   5      503.72      380.94    161.80 o 
 -14  44   5      841.36      804.50    145.17 o 
 -12  44   5     1234.93      853.84    132.37 o 
 -10  44   5      509.49      588.43     96.94 o 
  -8  44   5     3459.40     3098.18    170.11 o 
  -6  44   5      244.25      259.57     63.04 o 
  -4  44   5     2933.15     2715.27    135.05 o 
  -2  44   5      570.12      532.91     47.85 o 
   0  44   5       76.82       37.80     40.36 o 
   2  44   5      897.92      777.67     72.15 o 
   4  44   5      339.82      300.92     64.10 o 
   6  44   5     1907.99     1793.73    117.54 o 
   8  44   5      786.94      763.13    129.59 o 
  10  44   5     3177.53     3265.69    286.73 o 
  12  44   5      102.03      282.15    245.37 o 
  14  44   5     1794.85     1419.33    311.71 o 
 -17  45   5     1497.22     1584.11    313.81 o 
 -15  45   5      355.40      653.30    165.82 o 
 -13  45   5     3064.42     3359.36    233.53 o 
 -11  45   5      295.13      480.33    104.02 o 
  -9  45   5     1321.14     1224.85    118.47 o 
  -7  45   5      542.94      483.02     75.07 o 
  -5  45   5      425.52      376.21     64.90 o 
  -3  45   5      251.64      436.34     57.78 o 
  -1  45   5     9103.02     9650.68    290.07 o 
   1  45   5     6827.99     7308.25    250.86 o 
   3  45   5      144.13       31.28     49.39 o 
   5  45   5     3676.61     3667.56    169.66 o 
   7  45   5     1021.98      928.73    165.24 o 
   9  45   5      127.34      444.82    115.43 o 
  11  45   5      361.00      429.60    256.02 o 
  13  45   5     1026.87      990.94    295.21 o 
  15  45   5      186.16      233.72    200.97 o 
 -16  46   5      339.69      601.65    239.29 o 
 -14  46   5      690.11      923.65    148.11 o 
 -12  46   5      772.93      449.36    114.51 o 
 -10  46   5     3674.15     3062.75    187.67 o 
  -8  46   5     1428.26     1259.44    115.26 o 
  -6  46   5     1936.10     1893.40    135.66 o 
  -4  46   5      130.82       35.36     51.55 o 
  -2  46   5      263.00      274.58     49.01 o 
   0  46   5      423.42      543.65     60.54 o 
   2  46   5      548.38      398.92     62.97 o 
   4  46   5       63.87       75.18     58.76 o 
   6  46   5      678.43      598.29     94.46 o 
   8  46   5      331.94      277.62    124.07 o 
  10  46   5     1062.79     1211.97    195.56 o 
  12  46   5      525.31      841.12    247.94 o 
  14  46   5      109.35      216.76    238.05 o 
 -15  47   5      591.04      616.91    163.72 o 
 -13  47   5     1536.32     1761.61    181.05 o 
 -11  47   5      749.79      822.00    117.41 o 
  -9  47   5     3629.62     3746.01    198.35 o 
  -7  47   5     2092.71     1715.47    130.98 o 
  -5  47   5     2301.37     1756.70    121.51 o 
  -3  47   5     1666.93     1306.13     81.14 o 
  -1  47   5       76.37      -25.61     44.21 o 
   1  47   5      517.80      437.92     62.08 o 
   3  47   5     2004.64     1816.60    115.65 o 
   5  47   5     1541.65     1514.46    142.21 o 
   7  47   5     1986.80     1829.39    164.10 o 
   9  47   5     2400.67     2545.91    203.32 o 
  11  47   5      717.69      864.06    283.22 o 
  13  47   5     1189.03     1641.78    239.35 o 
  15  47   5      416.21      718.00    238.29 o 
 -16  48   5      704.66      769.09    223.16 o 
 -14  48   5      597.75      670.52    145.45 o 
 -12  48   5      450.43      588.40    122.13 o 
 -10  48   5      749.40     1105.02    127.32 o 
  -8  48   5     1079.71      842.59    104.66 o 
  -6  48   5     7494.08     6042.39    225.59 o 
  -4  48   5     1471.09     1892.92    106.89 o 
  -2  48   5     5779.28     5527.79    187.73 o 
   0  48   5       40.74       92.72     46.99 o 
   2  48   5     3610.68     3306.52    158.60 o 
   4  48   5      128.24        8.61     60.20 o 
   6  48   5      238.23      262.83     90.73 o 
   8  48   5       51.52       89.97     84.78 o 
  10  48   5      133.05      370.94    151.42 o 
  12  48   5       54.21       89.60    180.69 o 
  14  48   5      332.64      253.37    209.57 o 
 -15  49   5      506.69      583.28    200.63 o 
 -13  49   5     2022.72     1831.19    181.60 o 
 -11  49   5        8.20       63.12     91.10 o 
  -9  49   5     5772.22     5117.71    240.00 o 
  -7  49   5     1951.39     1866.37    131.38 o 
  -5  49   5    10817.02    10910.79    359.62 o 
  -3  49   5     2705.47     2765.90    123.55 o 
  -1  49   5     1770.06     1635.18     95.70 o 
   1  49   5       81.91        3.04     50.76 o 
   3  49   5      248.98      169.05     64.14 o 
   5  49   5       81.27       42.19     64.63 o 
   7  49   5     2571.99     2520.48    194.02 o 
   9  49   5     1416.36     1512.15    232.81 o 
  11  49   5      441.22      805.95    216.77 o 
  13  49   5     1652.25     1484.99    238.91 o 
  15  49   5      506.80      600.06    237.68 o 
 -16  50   5      555.52      691.99    221.32 o 
 -14  50   5     3038.97     3012.50    237.74 o 
 -12  50   5      432.58      573.40    121.70 o 
 -10  50   5     6582.48     6223.33    288.26 o 
  -8  50   5       92.65      255.64     81.32 o 
  -6  50   5     2717.92     3234.68    155.11 o 
  -4  50   5      918.35      880.14    101.44 o 
  -2  50   5      420.23      489.68     61.46 o 
   0  50   5      660.10      440.68     61.00 o 
   2  50   5     1744.09     1841.27    110.65 o 
   4  50   5      545.07      579.90     80.12 o 
   6  50   5      170.34       63.84     84.01 o 
   8  50   5      102.12      106.58    101.10 o 
  10  50   5       41.96      447.46    151.86 o 
  12  50   5       27.37       34.76    291.59 o 
  14  50   5      523.85      604.37    230.82 o 
 -15  51   5     2055.16     2403.55    263.85 o 
 -13  51   5      823.57      403.80    141.10 o 
 -11  51   5     2877.76     2828.76    195.60 o 
  -9  51   5       39.13      439.44     97.02 o 
  -7  51   5     1023.43     1128.32    109.33 o 
  -5  51   5     1339.20     1176.69     96.52 o 
  -3  51   5     9292.69     9178.62    285.17 o 
  -1  51   5      714.28      569.50     66.39 o 
   1  51   5     4255.56     5045.44    211.24 o 
   3  51   5     2577.44     2632.93    150.05 o 
   5  51   5     1079.83     1067.85    113.40 o 
   7  51   5      822.16     1307.06    154.83 o 
   9  51   5     1731.60     1844.17    225.20 o 
  11  51   5      334.51      412.46    224.44 o 
  13  51   5     1215.01      816.83    210.21 o 
 -16  52   5      263.17      146.60    199.92 o 
 -14  52   5     1430.60     1798.96    213.71 o 
 -12  52   5     1427.92     1465.14    164.94 o 
 -10  52   5     3787.80     3879.29    349.48 o 
  -8  52   5     1461.59     1093.35    109.14 o 
  -6  52   5     4109.69     4492.96    188.86 o 
  -4  52   5      576.15      505.77     67.92 o 
  -2  52   5       22.39      -52.71     52.71 o 
   0  52   5      989.84      801.33     82.64 o 
   2  52   5      359.64      188.15     63.71 o 
   4  52   5      687.17      782.96     86.05 o 
   6  52   5     1137.95     1118.86    154.15 o 
   8  52   5     1286.63      910.79    252.21 o 
  10  52   5      854.37      986.99    183.82 o 
  12  52   5      291.45      641.34    353.91 o 
  14  52   5      873.59      486.38    222.55 o 
 -15  53   5      605.48      799.95    186.95 o 
 -13  53   5     1544.88     1583.51    175.37 o 
 -11  53   5     2016.74     2724.19    329.23 o 
  -9  53   5     3840.48     3755.86    206.92 o 
  -7  53   5     4406.10     4045.64    194.02 o 
  -5  53   5     2700.69     2663.13    149.35 o 
  -3  53   5     3178.25     3347.81    146.49 o 
  -1  53   5       12.42       -8.57     50.44 o 
   1  53   5      273.64      128.31     61.47 o 
   3  53   5     1856.82     1941.57    122.63 o 
   5  53   5      571.66      472.85    100.46 o 
   7  53   5     2467.92     2318.90    190.85 o 
   9  53   5      543.69      799.96    219.00 o 
  11  53   5      368.23      480.07    277.99 o 
  13  53   5      790.06      757.90    210.98 o 
 -16  54   5       85.93       14.14    187.57 o 
 -14  54   5     2245.51     2271.21    348.98 o 
 -12  54   5      339.16      457.00    125.06 o 
 -10  54   5     2031.27     1778.77    156.24 o 
  -8  54   5      407.58      596.04     97.94 o 
  -6  54   5     6777.52     5623.47    221.68 o 
  -4  54   5     3496.99     3276.52    145.48 o 
  -2  54   5    13331.69    12439.75    426.41 o 
   0  54   5     8334.76     9329.15    335.42 o 
   2  54   5      384.54      186.49     67.72 o 
   4  54   5    10700.59    10233.66    378.75 o 
   6  54   5      777.61      711.79    139.55 o 
   8  54   5     3426.63     3138.56    242.49 o 
  10  54   5      663.96      843.61    260.25 o 
  12  54   5      462.07      293.18    169.96 o 
  14  54   5      112.73      172.88    211.50 o 
 -15  55   5      764.60      858.05    191.46 o 
 -13  55   5      615.08      820.23    276.71 o 
 -11  55   5     2804.66     2989.52    202.85 o 
  -9  55   5     3188.45     2667.68    167.27 o 
  -7  55   5     4189.38     3582.40    183.08 o 
  -5  55   5    16630.26    16475.22    525.08 o 
  -3  55   5     1842.86     1682.31    105.35 o 
  -1  55   5    12915.75    14039.44    453.68 o 
   1  55   5      100.27       76.68     60.76 o 
   3  55   5      751.21      580.61     83.10 o 
   5  55   5       32.05      188.68     90.87 o 
   7  55   5      726.95     1076.67    140.32 o 
   9  55   5      515.45      723.42    356.42 o 
  11  55   5     1186.92     1262.49    374.92 o 
  13  55   5     1071.58      999.00    230.10 o 
 -14  56   5      320.41      324.91    153.87 o 
 -12  56   5      605.13      803.93    142.58 o 
 -10  56   5     2217.33     2374.64    170.44 o 
  -8  56   5     2934.97     2835.49    170.30 o 
  -6  56   5     5424.92     5803.00    231.56 o 
  -4  56   5    10058.04    10089.16    314.84 o 
  -2  56   5     3237.59     3073.80    157.25 o 
   0  56   5     5034.14     4953.72    210.00 o 
   2  56   5       49.52      205.62     68.25 o 
   4  56   5      644.18      480.54    111.69 o 
   6  56   5     1500.29     1157.59    130.46 o 
   8  56   5     4913.08     4553.17    480.65 o 
  10  56   5       58.59      574.33    200.01 o 
  12  56   5     2122.25     2254.41    283.43 o 
  14  56   5      221.76       76.06    188.83 o 
 -15  57   5      428.22      351.97    169.46 o 
 -13  57   5     1233.81     1155.80    190.88 o 
 -11  57   5      493.26      502.66    118.16 o 
  -9  57   5     1892.81     3533.24    299.80 o 
  -7  57   5      697.81      829.72    103.99 o 
  -5  57   5     2093.05     2267.53    139.79 o 
  -3  57   5     1484.00     1563.51    115.81 o 
  -1  57   5    14857.54    14798.88    522.63 o 
   1  57   5      995.88     1277.42    102.10 o 
   3  57   5    10164.54    10661.50    390.79 o 
   5  57   5     2146.38     2742.00    188.48 o 
   7  57   5     1832.96     2217.12    192.17 o 
   9  57   5     1205.96     1333.39    207.25 o 
  11  57   5      279.73      161.49    175.12 o 
  13  57   5      140.15      135.96    260.93 o 
 -14  58   5     1361.00     1378.63    287.45 o 
 -12  58   5      491.26      527.07    169.77 o 
 -10  58   5     2737.65     2509.59    169.59 o 
  -8  58   5     6845.77     6279.07    269.75 o 
  -6  58   5     1681.22     2532.03    164.56 o 
  -4  58   5     8682.73     9199.75    318.34 o 
  -2  58   5      179.14      454.84     84.37 o 
   0  58   5      245.54      369.62     85.17 o 
   2  58   5     1110.51     1011.10    102.73 o 
   4  58   5     3998.89     3881.77    308.06 o 
   6  58   5     1253.70     1069.82    138.74 o 
   8  58   5     8344.59     7680.69    422.87 o 
  10  58   5      497.52      641.26    198.90 o 
  12  58   5     1817.89     1549.83    272.58 o 
 -15  59   5       33.50      701.52    207.52 o 
 -13  59   5      147.66      429.35    156.34 o 
 -11  59   5     1721.52     2012.60    166.64 o 
  -9  59   5     1464.53     1371.14    128.72 o 
  -7  59   5     9062.77     8832.44    331.14 o 
  -5  59   5     4065.21     3976.75    290.01 o 
  -3  59   5     8313.95     7162.60    260.43 o 
  -1  59   5      760.68      652.84    101.69 o 
   1  59   5     6586.48     5488.92    228.85 o 
   3  59   5       41.44      291.80     83.23 o 
   5  59   5     2568.90     2180.29    169.78 o 
   7  59   5      133.84      424.69    109.14 o 
   9  59   5      234.83      547.26    268.09 o 
  11  59   5       60.54       79.60    165.78 o 
  13  59   5       47.56      226.44    185.15 o 
 -14  60   5      419.24      556.05    173.98 o 
 -12  60   5      971.37     1168.02    199.32 o 
 -10  60   5      256.46      348.24    100.79 o 
  -8  60   5     1330.54     1353.74    191.00 o 
  -6  60   5     4354.25     3878.96    182.06 o 
  -4  60   5    10295.76     7578.44    276.25 o 
  -2  60   5     9310.52     9226.16    353.62 o 
   0  60   5    21097.37    18221.27    578.72 o 
   2  60   5     3204.92     3167.46    174.05 o 
   4  60   5    16782.51    14849.05    585.05 o 
   6  60   5      191.35      424.18    102.76 o 
   8  60   5     3262.79     3415.09    388.79 o 
  10  60   5      830.31     1270.18    323.13 o 
  12  60   5      536.83      501.52    272.91 o 
 -13  61   5     2722.19     2639.66    322.75 o 
 -11  61   5     3581.11     4025.68    248.04 o 
  -9  61   5     3239.80     2922.54    180.62 o 
  -7  61   5     7138.14     6675.66    278.63 o 
  -5  61   5    10760.67    10217.28    337.97 o 
  -3  61   5     6574.44     5848.77    259.81 o 
  -1  61   5     5214.12     4958.66    251.53 o 
   1  61   5      184.09      334.46     78.05 o 
   3  61   5      148.72      269.67     93.12 o 
   5  61   5     1038.80      726.72    119.72 o 
   7  61   5       61.75      187.61     98.57 o 
   9  61   5      788.53      691.07    175.85 o 
  11  61   5      317.34       23.77    174.73 o 
  13  61   5      706.38      548.64    205.81 o 
 -14  62   5     1194.92      931.30    191.54 o 
 -12  62   5      198.48      101.73    124.67 o 
 -10  62   5     5681.50     5438.72    260.98 o 
  -8  62   5     1183.45     1147.00    122.82 o 
  -6  62   5     8521.78     9004.41    312.14 o 
  -4  62   5     4968.09     4205.32    190.60 o 
  -2  62   5     1422.09     1505.27    120.53 o 
   0  62   5     1024.39     1285.17    117.47 o 
   2  62   5      238.61      276.87     83.02 o 
   4  62   5      892.35     1042.03    127.10 o 
   6  62   5      802.58      752.84    164.93 o 
   8  62   5     1426.45     1496.13    280.18 o 
  10  62   5     1172.86     1002.26    217.09 o 
  12  62   5      339.01      164.25    177.44 o 
 -13  63   5      213.39      423.52    167.23 o 
 -11  63   5      907.43      949.79    150.37 o 
  -9  63   5      380.16      469.11    144.34 o 
  -7  63   5      197.35      435.38    130.63 o 
  -5  63   5     4326.66     4367.91    190.45 o 
  -3  63   5     6004.94     5960.39    278.43 o 
  -1  63   5    17893.76    17615.03    624.13 o 
   1  63   5     7731.69     7928.25    327.81 o 
   3  63   5     7578.59     7162.23    334.53 o 
   5  63   5     1677.31     2217.18    179.56 o 
   7  63   5     1669.92     1292.33    275.16 o 
   9  63   5      239.90      612.50    196.83 o 
  11  63   5      122.74      287.06    184.66 o 
  13  63   5      456.92      821.62    218.02 o 
 -14  64   5     1492.06     1263.05    247.83 o 
 -12  64   5      472.50      469.81    150.09 o 
 -10  64   5     2896.92     3014.78    212.36 o 
  -8  64   5      436.09      465.23    117.38 o 
  -6  64   5     2307.88     2796.04    234.67 o 
  -4  64   5     1098.74     1186.11    128.22 o 
  -2  64   5      274.64      463.80     93.06 o 
   0  64   5     4614.69     4984.02    245.12 o 
   2  64   5       40.84      157.91     90.70 o 
   4  64   5     2366.87     2197.69    184.64 o 
   6  64   5      591.79      657.50    116.95 o 
   8  64   5      106.18      204.08    208.73 o 
  10  64   5      443.52      451.39    223.65 o 
  12  64   5       91.03       14.36    168.42 o 
 -13  65   5      753.73      807.30    173.75 o 
 -11  65   5     1320.03     1454.56    188.85 o 
  -9  65   5     1384.28     1730.10    161.34 o 
  -7  65   5      282.12      414.20     89.92 o 
  -5  65   5      431.49      590.00     94.30 o 
  -3  65   5      277.25      708.81    107.96 o 
  -1  65   5      476.98      506.06     89.15 o 
   1  65   5      687.34      670.95    102.86 o 
   3  65   5     1601.42     1854.70    168.15 o 
   5  65   5     1608.84     1436.63    170.83 o 
   7  65   5     3705.41     3687.71    302.57 o 
   9  65   5      855.31     1010.19    217.76 o 
  11  65   5     1516.21     1267.21    245.48 o 
 -14  66   5     2295.79     2091.83    257.13 o 
 -12  66   5      178.59      318.17    142.43 o 
 -10  66   5     1452.63     1373.88    165.09 o 
  -8  66   5     3142.21     2715.41    178.30 o 
  -6  66   5     1363.25     1238.02    114.97 o 
  -4  66   5    10789.14     8969.11    355.64 o 
  -2  66   5      268.89      377.16    102.62 o 
   0  66   5     9985.78     8454.65    371.15 o 
   2  66   5     1624.00     1567.53    149.26 o 
   4  66   5     1947.38     1488.09    151.85 o 
   6  66   5     1779.02     1497.41    159.74 o 
   8  66   5       84.75      263.96    215.35 o 
  10  66   5      500.27      742.19    202.67 o 
  12  66   5      189.74      189.78    192.57 o 
 -13  67   5      365.94      244.82    140.03 o 
 -11  67   5      499.69      518.63    135.15 o 
  -9  67   5      832.70      881.86    125.78 o 
  -7  67   5      948.81      560.06    137.28 o 
  -5  67   5      532.70      425.50     94.80 o 
  -3  67   5      707.73      744.57    122.81 o 
  -1  67   5     1316.90     1373.98    132.77 o 
   1  67   5      979.62     1073.44    124.66 o 
   3  67   5     1186.52     1130.18    131.12 o 
   5  67   5      424.85      502.09    114.05 o 
   7  67   5     1189.77     1539.94    320.99 o 
   9  67   5       77.43      100.04    151.80 o 
  11  67   5     1562.84     1551.24    253.63 o 
 -12  68   5     1447.20     1053.59    181.45 o 
 -10  68   5        6.91      125.29    113.12 o 
  -8  68   5     4079.63     4135.46    238.62 o 
  -6  68   5      173.85      187.74     77.76 o 
  -4  68   5     1506.09     1558.12    143.18 o 
  -2  68   5      115.93      126.10     88.25 o 
   0  68   5       68.71      156.43     88.07 o 
   2  68   5      185.15      113.49     89.81 o 
   4  68   5     1053.15      761.00    138.25 o 
   6  68   5     1052.91      656.28    125.56 o 
   8  68   5      317.94      360.96    239.91 o 
  10  68   5      864.53      799.06    313.35 o 
  12  68   5        0.00       84.50    182.88 o 
 -13  69   5      229.93      326.41    153.11 o 
 -11  69   5        5.49       99.66    123.06 o 
  -9  69   5       32.30      199.62    127.05 o 
  -7  69   5      496.97      689.62    112.78 o 
  -5  69   5       15.88       63.79     86.76 o 
  -3  69   5      875.54      925.76    121.29 o 
  -1  69   5      433.23      497.50    101.20 o 
   1  69   5     1649.39     1723.41    207.87 o 
   3  69   5      101.39      -55.97     86.92 o 
   5  69   5     1418.12     1524.99    161.70 o 
   7  69   5      647.67      614.78    182.87 o 
   9  69   5      254.74      214.02    175.83 o 
  11  69   5     1717.80     1858.37    489.38 o 
 -12  70   5      407.73      530.87    163.31 o 
 -10  70   5      563.02      502.99    129.81 o 
  -8  70   5     1031.85      962.36    160.87 o 
  -6  70   5       75.84      118.97    122.96 o 
  -4  70   5     1416.02     1371.03    138.63 o 
  -2  70   5     1006.61      957.80    130.20 o 
   0  70   5        5.41        4.87     81.86 o 
   2  70   5     1340.09     1042.91    130.31 o 
   4  70   5      122.76      163.15    138.63 o 
   6  70   5      931.70      994.60    156.15 o 
   8  70   5      295.52      297.71    165.54 o 
  10  70   5      706.53      782.89    242.31 o 
 -13  71   5      243.41      151.07    173.17 o 
 -11  71   5      143.75      123.73    128.02 o 
  -9  71   5       73.09      130.18    109.35 o 
  -7  71   5      134.29      274.00    127.46 o 
  -5  71   5      118.76      184.15     95.90 o 
  -3  71   5       10.90       88.75     90.99 o 
  -1  71   5       49.88      155.05     96.09 o 
   1  71   5       37.00       48.56     97.94 o 
   3  71   5       54.14      191.83     97.46 o 
   5  71   5      375.65      664.62    164.72 o 
   7  71   5     1321.82     1580.75    204.36 o 
   9  71   5     1167.05     1100.80    228.85 o 
  11  71   5     1008.55      525.06    194.18 o 
 -12  72   5        1.41      186.79    141.59 o 
 -10  72   5       66.60      144.88    128.47 o 
  -8  72   5       35.96      208.40    120.73 o 
  -6  72   5      498.72      792.89    141.84 o 
  -4  72   5     1442.58     1492.28    149.67 o 
  -2  72   5      477.67      487.55    113.37 o 
   0  72   5     1238.74     1521.47    153.83 o 
   2  72   5        1.83       46.25     98.01 o 
   4  72   5      446.07      218.95    127.25 o 
   6  72   5       58.82       18.26    134.46 o 
   8  72   5      210.06      -40.25    163.05 o 
  10  72   5       61.84      232.28    179.72 o 
 -11  73   5      469.14      498.53    143.07 o 
  -9  73   5     1674.26     1664.29    252.61 o 
  -7  73   5      298.03      278.50    147.56 o 
  -5  73   5      867.42      789.10    186.66 o 
  -3  73   5      128.36      189.68    122.54 o 
  -1  73   5      128.53       58.53     98.94 o 
   1  73   5      394.50      470.64    115.31 o 
   3  73   5     1862.82     1879.87    171.44 o 
   5  73   5      171.30      274.35    109.88 o 
   7  73   5     1145.58     1044.42    190.47 o 
   9  73   5      968.85      749.66    204.61 o 
  11  73   5      672.09      815.21    218.84 o 
 -12  74   5      148.80      530.88    184.67 o 
 -10  74   5       43.83       42.24    121.61 o 
  -8  74   5      395.20      719.94    142.90 o 
  -6  74   5       14.66      197.43    173.49 o 
  -4  74   5      280.89      501.80    147.70 o 
  -2  74   5      146.70      247.54     95.73 o 
   0  74   5      281.11      334.74    114.16 o 
   2  74   5      204.44      327.94    115.19 o 
   4  74   5      512.98      471.02    152.52 o 
   6  74   5     1249.49      916.88    176.32 o 
   8  74   5      637.98      756.52    211.40 o 
  10  74   5     1235.49      701.32    221.15 o 
 -11  75   5       99.86       64.45    122.54 o 
  -9  75   5      857.49      584.67    144.21 o 
  -7  75   5      897.33     1023.26    200.14 o 
  -5  75   5     4625.63     4488.27    310.74 o 
  -3  75   5     2927.69     2807.07    201.43 o 
  -1  75   5     4411.95     4749.36    273.02 o 
   1  75   5     1385.05     1644.28    174.04 o 
   3  75   5      735.90      465.53    125.06 o 
   5  75   5      143.12       55.17    174.07 o 
   7  75   5       95.05      114.63    139.87 o 
   9  75   5      548.52      563.51    202.16 o 
 -10  76   5       68.21      223.69    137.99 o 
  -8  76   5      572.66      730.73    199.39 o 
  -6  76   5      289.39      493.63    153.41 o 
  -4  76   5      296.05      439.12    141.79 o 
  -2  76   5       57.19      197.82     97.76 o 
   0  76   5     2477.40     2273.74    200.13 o 
   2  76   5      418.29      366.16    119.65 o 
   4  76   5      784.52      637.21    137.27 o 
   6  76   5      456.72      292.05    148.75 o 
   8  76   5      236.10       78.77    181.16 o 
  10  76   5      728.24      745.91    239.79 o 
 -11  77   5      795.84      793.03    174.78 o 
  -9  77   5     1417.96     1122.26    200.91 o 
  -7  77   5     2728.52     2343.25    245.39 o 
  -5  77   5      134.21      254.67    170.14 o 
  -3  77   5     2496.12     2915.36    256.55 o 
  -1  77   5      539.24      469.65    115.64 o 
   1  77   5      366.64      253.96    113.48 o 
   3  77   5      331.75      380.06    124.96 o 
   5  77   5      149.43      220.65    127.27 o 
   7  77   5      262.28      282.70    141.29 o 
   9  77   5      171.81       89.57    178.97 o 
 -10  78   5       71.19      171.53    139.64 o 
  -8  78   5      489.24      584.17    167.33 o 
  -6  78   5      158.65      266.15    196.28 o 
  -4  78   5     1987.39     2060.17    201.58 o 
  -2  78   5      201.78       -1.33     95.22 o 
   0  78   5      344.20      498.72    127.90 o 
   2  78   5       83.06      220.85    116.02 o 
   4  78   5      208.96       99.65    119.96 o 
   6  78   5      205.01      326.89    155.36 o 
   8  78   5      435.14      202.89    168.76 o 
  -9  79   5      431.56      550.94    173.07 o 
  -7  79   5      743.57      868.45    166.77 o 
  -5  79   5       97.36      179.49    132.28 o 
  -3  79   5     1384.55     1372.10    157.09 o 
  -1  79   5       58.07      145.85    111.75 o 
   1  79   5      223.36      252.61    120.47 o 
   3  79   5      420.39      447.62    134.58 o 
   5  79   5       89.38       69.11    117.41 o 
   7  79   5      217.09      364.98    154.47 o 
   9  79   5       15.32      354.18    193.43 o 
 -10  80   5       43.94       95.58    148.75 o 
  -8  80   5      181.12       14.41    140.52 o 
  -6  80   5      122.83      241.65    215.54 o 
  -4  80   5      628.88      604.52    130.97 o 
  -2  80   5      250.60      324.00    110.10 o 
   0  80   5       86.31       37.97    107.50 o 
   2  80   5      151.65      185.94    120.99 o 
   4  80   5       99.35      159.93    135.26 o 
   6  80   5      399.21      290.28    150.78 o 
   8  80   5       88.65       -0.80    162.86 o 
  -9  81   5      135.41      422.17    172.05 o 
  -7  81   5      722.33     1026.27    191.48 o 
  -5  81   5      588.04      455.21    163.57 o 
  -3  81   5      234.39      154.69    102.98 o 
  -1  81   5      257.75      188.18    115.44 o 
   1  81   5        9.52       52.95    112.45 o 
   3  81   5       12.02      206.88    143.36 o 
   5  81   5       26.31     -111.56    130.77 o 
   7  81   5      396.18      310.73    157.39 o 
 -10  82   5      256.16     -169.48    258.25 o 
  -8  82   5       33.66      136.24    150.65 o 
  -6  82   5      292.66      358.20    217.52 o 
  -4  82   5      657.69      466.15    146.23 o 
  -2  82   5      161.60      138.45    111.71 o 
   0  82   5      570.43      614.09    141.28 o 
   2  82   5      742.91      782.22    153.39 o 
   4  82   5       12.15       98.08    135.76 o 
   6  82   5      447.95      470.20    157.10 o 
   8  82   5       77.13      -34.70    174.21 o 
  -9  83   5      618.61      403.44    173.76 o 
  -7  83   5      983.62      886.39    188.55 o 
  -5  83   5      580.84      656.27    186.24 o 
  -3  83   5      628.69      386.02    131.93 o 
  -1  83   5       29.56      142.74    114.37 o 
   1  83   5      826.50      672.34    145.71 o 
   3  83   5        6.69      185.36    137.36 o 
   5  83   5      190.46      296.82    166.12 o 
   7  83   5      511.32      479.08    201.52 o 
  -8  84   5      177.07      349.45    167.63 o 
  -6  84   5      268.68      281.08    152.48 o 
  -4  84   5      158.73      180.09    128.12 o 
  -2  84   5       85.87       27.97    113.51 o 
   0  84   5      143.77      162.87    126.69 o 
   2  84   5       12.51      251.65    142.18 o 
   4  84   5      196.49      263.14    149.32 o 
   6  84   5      802.94      942.92    190.22 o 
  -7  85   5     1144.98     1123.42    211.53 o 
  -5  85   5       13.91       68.12    141.18 o 
  -3  85   5      911.90      953.79    149.75 o 
  -1  85   5       51.61      129.09    129.93 o 
   1  85   5      191.52      254.16    129.14 o 
   3  85   5      104.70      308.95    148.00 o 
   5  85   5      156.31      106.03    173.57 o 
   7  85   5      839.25      850.72    213.58 o 
  -8  86   5      229.21      341.93    166.75 o 
  -6  86   5      968.55      734.16    192.36 o 
  -4  86   5      334.33      438.52    144.05 o 
  -2  86   5      340.47      271.35    133.24 o 
   0  86   5        1.69       58.30    118.47 o 
   2  86   5      498.03      382.34    144.08 o 
   4  86   5      111.08       93.12    141.98 o 
   6  86   5     3007.69     3075.90    333.71 o 
  -7  87   5      440.97      336.35    217.64 o 
  -5  87   5     1022.96      921.48    199.41 o 
  -3  87   5     1133.33     1443.50    213.88 o 
  -1  87   5      789.30      889.43    165.69 o 
   1  87   5      507.96      551.37    163.57 o 
   3  87   5      792.36      712.63    169.72 o 
   5  87   5        4.03      257.13    222.81 o 
  -6  88   5      113.00      413.04    165.18 o 
  -4  88   5      289.67      404.60    142.84 o 
  -2  88   5     1709.15     1904.75    217.76 o 
   0  88   5       39.63      165.18    139.19 o 
   2  88   5     8203.93     7826.41    509.86 o 
   4  88   5      224.40      557.72    186.76 o 
   6  88   5     5598.89     6043.17    754.83 o 
  -7  89   5       83.14      371.24    379.31 o 
  -5  89   5      171.86      265.37    179.88 o 
  -3  89   5      621.03     1241.35    233.89 o 
  -1  89   5      907.44     1242.82    218.71 o 
   1  89   5     2454.58     2579.70    266.14 o 
   3  89   5     3198.90     3289.22    441.10 o 
   5  89   5     1881.95     1906.67    271.44 o 
  -6  90   5     3253.54     3064.28    306.29 o 
  -4  90   5      221.23      333.38    159.85 o 
  -2  90   5     7133.17     8349.74    568.73 o 
   0  90   5      242.64      414.84    160.46 o 
   2  90   5     4189.32     3433.14    312.25 o 
   4  90   5      143.99      479.60    180.35 o 
  -5  91   5     1565.77     1336.87    222.82 o 
  -3  91   5     1440.02     1708.51    232.28 o 
  -1  91   5      988.95     1228.89    230.78 o 
   1  91   5      508.16      731.28    179.28 o 
   3  91   5      318.73      946.03    195.24 o 
  -4  92   5       62.87       75.90    163.83 o 
  -2  92   5      979.64      640.83    188.72 o 
   0  92   5       42.58      290.06    137.29 o 
   2  92   5     1923.63     1785.28    257.82 o 
  -3  93   5     2108.87     1936.39    274.47 o 
  -1  93   5     1316.22     1646.38    252.14 o 
   1  93   5     1356.48     1210.12    205.55 o 
  -2  94   5     9673.37     9279.44    846.86 o 
   0  94   5       93.60      653.37    188.12 o 
 -18   0   6      125.78      254.71    224.78 o 
 -16   0   6     1000.39     1521.17    294.71 o 
 -14   0   6       89.04      559.30    185.82 o 
 -12   0   6      543.00      526.70    216.88 o 
 -10   0   6     2980.56     3722.76    253.83 o 
  -8   0   6      291.27      425.53     51.48 o 
  -6   0   6    49237.70    44729.28   2091.54 o 
  -4   0   6    28020.33    29529.65   1263.42 o 
  -2   0   6    21284.91    24650.87   1193.22 o 
   0   0   6    72243.13    89358.31   3974.36 o 
   2   0   6      902.76     1198.60     75.86 o 
   4   0   6     1290.73     1481.89     94.63 o 
   6   0   6    14948.47    14078.78    561.62 o 
   8   0   6     2831.29     2731.74    182.32 o 
  10   0   6     4836.67     4007.65    306.48 o 
  12   0   6      985.16      627.49    173.57 o 
  14   0   6     2802.27     1795.56    371.24 o 
  16   0   6     1396.53     1614.09    492.30 o 
 -19   1   6      445.62      606.89    183.77 o 
 -17   1   6     1083.09     1366.48    196.02 o 
 -15   1   6     1160.35     1286.54    206.38 o 
 -13   1   6     5221.72     5776.99    280.93 o 
 -11   1   6      594.69      651.41     90.62 o 
  -9   1   6    10819.64     9826.69    347.36 o 
  -7   1   6     2058.90     2398.30    100.73 o 
  -5   1   6     4384.98     4876.93    186.53 o 
  -3   1   6     1171.08      647.38     62.57 o 
  -1   1   6     1264.91     1086.60     76.96 o 
   1   1   6      856.22      576.94     33.40 o 
   3   1   6     6115.85     7380.58    286.67 o 
   5   1   6     2369.02     2823.58    108.87 o 
   7   1   6     9214.39     8834.75    291.17 o 
   9   1   6     1325.31     1088.13     92.68 o 
  11   1   6     1160.65     1259.61    108.61 o 
  13   1   6      415.83      382.82    115.37 o 
  15   1   6      136.84      107.24    151.43 o 
  17   1   6       36.92      242.11    395.45 o 
 -18   2   6       75.04      228.75    159.89 o 
 -16   2   6       82.62      262.37    136.50 o 
 -14   2   6     1280.64     1176.64    156.92 o 
 -12   2   6      659.56      448.30     85.01 o 
 -10   2   6     7168.91     6638.54    312.59 o 
  -8   2   6     1355.90     1056.42     61.85 o 
  -6   2   6    11596.01    14612.40    551.69 o 
  -4   2   6    10785.29    10559.07    403.79 o 
  -2   2   6       40.96      128.53     38.61 o 
   0   2   6      376.30      298.45     32.19 o 
   2   2   6      949.66      488.66     41.63 o 
   4   2   6     5704.70     5106.49    153.44 o 
   6   2   6     6622.99     6018.22    204.84 o 
   8   2   6     2099.66     2315.65    146.61 o 
  10   2   6    10107.98     9707.29    345.78 o 
  12   2   6      501.11      516.51    116.01 o 
  14   2   6     3809.98     4204.54    299.66 o 
  16   2   6        5.59       12.14    286.28 o 
 -19   3   6       58.67      -66.09    171.87 o 
 -17   3   6     2595.86     3084.33    314.32 o 
 -15   3   6      226.02      335.62    126.63 o 
 -13   3   6     1194.36     1304.34    136.84 o 
 -11   3   6      200.15      276.34     72.77 o 
  -9   3   6     3535.56     3868.49    171.88 o 
  -7   3   6     3262.46     2791.69    117.01 o 
  -5   3   6    30206.26    27902.84    846.33 o 
  -3   3   6    16798.94    17832.48    616.77 o 
  -1   3   6   130429.98   144810.81   4977.31 o 
   1   3   6    19402.09    22228.92    532.94 o 
   3   3   6    94756.23    94757.07   2145.34 o 
   5   3   6    11431.27    11303.94    307.82 o 
   7   3   6     6140.31     5604.83    242.93 o 
   9   3   6      763.60      996.24     94.92 o 
  11   3   6      138.05      281.57     76.54 o 
  13   3   6     1462.89     1495.99    207.71 o 
  15   3   6      197.99      229.28    156.25 o 
  17   3   6      860.30      -96.85    363.17 o 
 -18   4   6      140.24      226.21    157.81 o 
 -16   4   6       69.82      256.08    142.35 o 
 -14   4   6      789.73      713.96    133.35 o 
 -12   4   6      263.91      374.15     84.81 o 
 -10   4   6     2519.59     2615.76    168.01 o 
  -8   4   6     2826.28     3204.26    121.20 o 
  -6   4   6    12799.41    12442.45    381.46 o 
  -4   4   6     2454.72     2524.00    115.87 o 
  -2   4   6    13931.50    14998.94    573.89 o 
   0   4   6      147.19       91.65     26.33 o 
   2   4   6    19555.08    20646.93    622.65 o 
   4   4   6     9271.23     9550.67    307.74 o 
   6   4   6    31995.66    35428.36    978.66 o 
   8   4   6     4104.23     3556.08    151.89 o 
  10   4   6    12997.17    12438.04    414.54 o 
  12   4   6      428.78      410.41    115.67 o 
  14   4   6     3491.17     3082.07    255.33 o 
  16   4   6       52.54      297.24    236.77 o 
 -19   5   6       14.39     -151.55    168.30 o 
 -17   5   6      300.60      214.67    171.51 o 
 -15   5   6     1111.56     1367.37    167.35 o 
 -13   5   6     1946.23     2116.24    163.42 o 
 -11   5   6     3381.93     3584.69    196.78 o
[truncated: 664,552 more chars]
